# Supplementary material for: 2,2-Dichloro-1-(3,3,6-trimethyl-9-oxo-1,5-diaza­bicyclo­[4.3.0]nonan-5-yl)ethanone
Source: Acta Crystallogr Sect E Struct Rep Online. 2011 Jul 13;67(Pt 8):o2020. doi: 10.1107/S1600536811027176 (PMC3213472; doi:10.1107/S1600536811027176)
Supplement: Supplementary file 2 [file e-67-o2020-Isup2.hkl]

# 
# h,k,l, Fc-squared, Fo-squared, sigma(Fo-squared) and status flag 
# 
data_I
_shelx_title ' DN1001           P21/c' 
_shelx_refln_list_code          4 
_shelx_F_calc_maximum      138.93 
_exptl_crystal_F_000       615.91 
_reflns_d_resolution_high  0.7498 
 
loop_ 
 _symmetry_equiv_pos_as_xyz 
 'x, y, z' 
 '-x, y+1/2, -z+1/2' 
 '-x, -y, -z' 
 'x, -y-1/2, z-1/2' 
 
_cell_length_a     9.4442 
_cell_length_b    14.1160 
_cell_length_c    11.7555 
_cell_angle_alpha  90.000 
_cell_angle_beta  115.067 
_cell_angle_gamma  90.000 
 
_shelx_F_squared_multiplier     1.000 
 
loop_ 
 _refln_index_h 
 _refln_index_k 
 _refln_index_l 
 _refln_F_squared_calc 
 _refln_F_squared_meas 
 _refln_F_squared_sigma 
 _refln_observed_status 
   1   0   0     4593.25     4217.17     91.22 o 
   2   0   0     5857.48     5094.08     82.41 o 
   3   0   0      201.52      217.35      4.06 o 
   4   0   0      435.14      428.80     10.32 o 
   5   0   0      971.56      841.35     13.00 o 
   6   0   0     1345.39     1291.65     24.88 o 
   7   0   0      200.10      206.02     10.24 o 
   8   0   0       52.76       62.70      5.11 o 
   9   0   0        0.07       -1.34      3.00 o 
  10   0   0       41.15       39.57      6.82 o 
  11   0   0       21.36       35.97      7.02 o 
   1   1   0     5749.75     5528.20     73.36 o 
   2   1   0     3006.72     2833.46     29.34 o 
   3   1   0      715.09      696.64      8.56 o 
   4   1   0     2608.03     2743.74     30.73 o 
   5   1   0        0.57       -0.42      0.70 o 
   6   1   0       59.94       63.15      3.20 o 
   7   1   0       75.67       72.98      3.52 o 
   8   1   0       50.20       51.98      3.43 o 
   9   1   0        0.76        1.96      2.32 o 
  10   1   0       29.31       35.70      3.95 o 
  11   1   0        1.12        0.18      3.04 o 
   0   2   0     2220.72     2128.19     36.30 o 
   1   2   0     1555.89     1309.21     13.65 o 
   2   2   0     1046.83      941.30     11.53 o 
   3   2   0        1.41        0.17      0.46 o 
   4   2   0     1459.41     1495.78     15.01 o 
   5   2   0     1078.39      929.78     11.31 o 
   6   2   0        9.53        4.95      2.51 o 
   7   2   0      888.95      815.22     12.67 o 
   8   2   0       34.54       43.52      3.67 o 
   9   2   0       19.69       18.52      5.50 o 
  10   2   0        0.19       -2.42      2.42 o 
  11   2   0       84.74       87.14      6.72 o 
   1   3   0     6787.74     6630.25     66.46 o 
   2   3   0       39.61       39.80      1.29 o 
   3   3   0      525.08      514.68      6.47 o 
   4   3   0       12.86       22.61      1.15 o 
   5   3   0       12.97       14.86      1.34 o 
   6   3   0      111.66      116.06      3.79 o 
   7   3   0      959.06      892.56     15.82 o 
   8   3   0      139.24      109.21      5.04 o 
   9   3   0       16.82       21.44      3.26 o 
  10   3   0        1.60       -2.70      3.11 o 
  11   3   0        5.03        6.63      3.18 o 
   0   4   0    14552.26    14240.61    187.12 o 
   1   4   0        0.19        3.03      0.99 o 
   2   4   0      889.73      854.51     12.63 o 
   3   4   0      169.77      173.16      3.56 o 
   4   4   0      349.85      360.53      6.04 o 
   5   4   0     1559.93     1503.55     19.25 o 
   6   4   0       52.05       61.56      3.52 o 
   7   4   0       11.07       13.79      2.70 o 
   8   4   0        0.40       -2.00      2.00 o 
   9   4   0       11.72        4.00      2.65 o 
  10   4   0       67.64       78.32      5.52 o 
  11   4   0        9.42       13.28      3.98 o 
   1   5   0        2.94        3.55      1.27 o 
   2   5   0      228.63      261.95      3.97 o 
   3   5   0       15.79       15.02      1.13 o 
   4   5   0     1417.46     1426.09     20.26 o 
   5   5   0      415.78      419.61     12.08 o 
   6   5   0      301.91      287.72      5.97 o 
   7   5   0      175.00      171.67      6.04 o 
   8   5   0        3.89        2.98      2.62 o 
   9   5   0       15.03       14.30      4.45 o 
  10   5   0        9.74       11.88      4.87 o 
  11   5   0        0.41       -1.97      8.23 o 
   0   6   0     4591.19     4225.84     48.35 o 
   1   6   0     3657.24     3675.26     47.15 o 
   2   6   0      783.95      744.04      9.05 o 
   3   6   0      235.19      267.52      4.37 o 
   4   6   0       77.95       67.65      2.68 o 
   5   6   0      984.82      921.10     13.14 o 
   6   6   0       23.11       21.25      2.09 o 
   7   6   0       26.30       27.83      3.50 o 
   8   6   0        3.30        4.52      2.45 o 
   9   6   0        2.85        1.68      4.45 o 
  10   6   0       11.54       14.01      3.37 o 
   1   7   0     2214.25     2175.24     19.74 o 
   2   7   0     1165.40     1149.02     13.31 o 
   3   7   0      419.07      446.94      6.43 o 
   4   7   0      358.20      361.88      6.69 o 
   5   7   0      346.57      315.66      6.37 o 
   6   7   0       11.71       11.35      2.02 o 
   7   7   0        7.93        1.53      2.24 o 
   8   7   0       63.84       67.18      4.54 o 
   9   7   0        8.06        8.55      2.93 o 
  10   7   0       29.27       30.58      4.17 o 
   0   8   0     1421.96     1308.68     16.68 o 
   1   8   0       66.42       51.63      2.04 o 
   2   8   0      502.61      446.31      6.47 o 
   3   8   0        4.21        5.02      1.12 o 
   4   8   0      281.55      270.36      5.75 o 
   5   8   0      543.44      537.19      9.26 o 
   6   8   0       87.70       97.24      3.92 o 
   7   8   0      181.16      170.77      7.15 o 
   8   8   0       52.41       49.11      4.26 o 
   9   8   0      122.30      142.65      6.79 o 
  10   8   0        0.08        0.78      2.92 o 
   1   9   0     1011.79      993.43     11.90 o 
   2   9   0        0.81        2.69      1.15 o 
   3   9   0       55.24       65.52      2.51 o 
   4   9   0      422.23      428.14      6.88 o 
   5   9   0      268.70      268.99      6.22 o 
   6   9   0      311.40      284.64      6.68 o 
   7   9   0        0.19       -1.65      3.72 o 
   8   9   0        1.00        0.59      2.32 o 
   9   9   0        7.24       12.28      3.26 o 
   0  10   0      645.87      567.78     12.64 o 
   1  10   0       30.83       32.51      1.73 o 
   2  10   0      350.54      328.81      5.18 o 
   3  10   0       52.21       57.30      2.52 o 
   4  10   0      561.01      563.65      8.52 o 
   5  10   0       12.17       18.44      2.45 o 
   6  10   0       14.10       17.00      2.47 o 
   7  10   0        5.30        7.35      2.74 o 
   8  10   0       14.39       13.42      5.30 o 
   9  10   0       12.59       13.26      3.62 o 
   1  11   0       48.25       47.93      2.10 o 
   2  11   0      429.26      379.12      5.88 o 
   3  11   0       61.84       58.23      2.77 o 
   4  11   0      259.62      252.45      5.48 o 
   5  11   0       98.44       96.60      4.14 o 
   6  11   0       28.51       34.45      4.79 o 
   7  11   0        0.85        3.92      2.70 o 
   8  11   0       28.23       34.74      4.18 o 
   9  11   0        0.05       -1.61      2.73 o 
   0  12   0       88.72       83.25      4.78 o 
   1  12   0      235.21      231.76      4.94 o 
   2  12   0      815.70      764.45     14.66 o 
   3  12   0       29.97       25.70      2.03 o 
   4  12   0       18.30       18.91      2.09 o 
   5  12   0       70.87       75.55      6.26 o 
   6  12   0        0.23       -0.58      1.98 o 
   7  12   0        3.19       -1.32      2.40 o 
   8  12   0       24.84       34.30      4.52 o 
   1  13   0      920.62      889.30     14.40 o 
   2  13   0      133.96      133.08      5.19 o 
   3  13   0       91.14       95.55      3.85 o 
   4  13   0       29.66       28.15      2.44 o 
   5  13   0        7.66        9.57      3.03 o 
   6  13   0        0.41       -1.93      1.93 o 
   7  13   0       20.94       11.95      3.34 o 
   8  13   0        3.53        0.72      3.05 o 
   0  14   0        7.63        8.89      2.65 o 
   1  14   0        0.50       -1.46      1.46 o 
   2  14   0        0.03       -1.28      1.28 o 
   3  14   0       17.45       13.82      2.02 o 
   4  14   0        0.86        0.57      1.46 o 
   5  14   0       18.60       25.93      3.03 o 
   6  14   0        5.03        7.49      2.54 o 
   7  14   0       10.80       19.04      3.74 o 
   1  15   0      190.30      192.67      5.61 o 
   2  15   0        2.52        1.20      1.49 o 
   3  15   0        3.90        2.67      1.69 o 
   4  15   0        2.40        2.49      1.92 o 
   5  15   0       34.68       36.05      3.26 o 
   6  15   0       66.12       78.66      6.24 o 
   0  16   0       10.94        5.56      6.37 o 
   1  16   0      130.58      138.38      4.91 o 
   2  16   0        2.42        5.58      2.06 o 
   3  16   0        6.90        5.20      1.96 o 
   4  16   0       10.84        9.54      3.53 o 
   5  16   0       25.69       31.35      3.28 o 
   6  16   0        2.65       -0.04      2.46 o 
   1  17   0      113.97      121.03      6.99 o 
   2  17   0        1.00       -0.61      1.93 o 
   3  17   0       43.68       45.06      3.14 o 
   4  17   0       26.97       32.29      3.41 o 
   0  18   0        2.45        8.72      3.56 o 
   1  18   0       12.94       16.73      2.78 o 
   2  18   0        5.18        5.55      3.69 o 
   3  18   0       29.37       33.12      3.42 o 
 -11   1   1       15.33       22.84      4.16 o 
 -10   1   1        0.01        3.31      2.47 o 
  -9   1   1       67.40       57.00      4.14 o 
  -8   1   1        0.09       -1.59      1.87 o 
  -7   1   1      456.67      420.30      7.86 o 
  -6   1   1     1210.86     1178.99     16.12 o 
  -5   1   1     1104.19     1113.30     17.25 o 
  -4   1   1       22.93       25.03      1.43 o 
  -3   1   1     1747.78     1678.89     17.91 o 
  -2   1   1     9120.05     8779.18    123.76 o 
  -1   1   1      492.37      460.15     10.41 o 
   0   1   1      201.16      191.27      5.24 o 
   1   1   1      164.22      143.51      2.18 o 
   2   1   1        0.42       -0.22      0.47 o 
   3   1   1      158.05      119.22      2.13 o 
   4   1   1     4403.47     4198.43     39.88 o 
   5   1   1        7.30        3.66      1.09 o 
   6   1   1        8.99        8.60      1.73 o 
   7   1   1       31.86       34.26      2.90 o 
   8   1   1      162.01      149.88      5.07 o 
   9   1   1      119.86      138.73      6.04 o 
  10   1   1        2.98       10.18      4.63 o 
 -11   2   1        4.36       -1.77      2.78 o 
 -10   2   1        4.71        1.79      2.93 o 
  -9   2   1        2.79       -1.21      2.24 o 
  -8   2   1       78.19       72.05      3.73 o 
  -7   2   1       50.80       50.78      4.94 o 
  -6   2   1      209.60      207.40      4.85 o 
  -5   2   1      128.72      145.48      3.55 o 
  -4   2   1      312.25      300.92      4.41 o 
  -3   2   1      297.44      295.69      4.07 o 
  -2   2   1       71.57       52.76      1.60 o 
  -1   2   1      646.13      684.22      9.61 o 
   0   2   1      344.49      299.90      4.08 o 
   1   2   1      537.46      500.38      6.56 o 
   2   2   1      155.60      148.03      2.51 o 
   3   2   1      327.25      325.31      4.13 o 
   4   2   1      879.23      957.12     10.26 o 
   5   2   1      179.15      184.56      3.23 o 
   6   2   1       26.89       25.47      2.28 o 
   7   2   1      458.20      442.89     11.30 o 
   8   2   1       68.72       73.51      4.40 o 
   9   2   1       12.33        8.21      2.98 o 
  10   2   1        0.01       -2.23      2.23 o 
 -11   3   1       22.21       28.46      4.06 o 
 -10   3   1       25.64       30.03      4.02 o 
  -9   3   1      402.88      401.77     10.09 o 
  -8   3   1      143.26      140.33      6.15 o 
  -7   3   1     1593.44     1471.09     21.71 o 
  -6   3   1      718.56      643.79     10.07 o 
  -5   3   1      257.42      256.53      4.29 o 
  -4   3   1        0.09        0.50      0.76 o 
  -3   3   1     4891.99     4933.19     74.45 o 
  -2   3   1    13670.96    13324.39    133.33 o 
  -1   3   1     2175.71     2165.69     22.28 o 
   0   3   1     3232.79     3207.85     32.55 o 
   1   3   1      702.73      634.69     10.93 o 
   2   3   1      431.31      382.62      5.65 o 
   3   3   1       76.16       63.58      2.41 o 
   4   3   1     3114.41     2863.29     35.30 o 
   5   3   1        1.66        2.25      1.36 o 
   6   3   1     1807.24     1724.12     22.65 o 
   7   3   1       53.03       36.18      3.80 o 
   8   3   1        0.26        1.50      2.30 o 
   9   3   1        0.89        0.04      2.41 o 
  10   3   1        0.35       -1.03      3.27 o 
 -11   4   1        0.43        1.05      3.38 o 
 -10   4   1        1.38       -1.20      2.31 o 
  -9   4   1       12.24        9.38      3.30 o 
  -8   4   1      213.41      181.68      6.34 o 
  -7   4   1      798.75      754.94     13.98 o 
  -6   4   1     1045.51      967.84     16.08 o 
  -5   4   1       14.00       19.28      1.39 o 
  -4   4   1      304.79      338.16      4.98 o 
  -3   4   1      717.58      716.17     10.00 o 
  -2   4   1      319.35      306.03      4.19 o 
  -1   4   1      378.51      396.06      4.99 o 
   0   4   1      312.10      330.04      3.39 o 
   1   4   1     2434.71     2406.63     24.99 o 
   2   4   1       43.05       49.67      1.88 o 
   3   4   1     1416.88     1445.59     16.12 o 
   4   4   1       12.94       12.85      1.07 o 
   5   4   1       87.21       73.96      2.51 o 
   6   4   1       77.40       74.07      4.95 o 
   7   4   1      222.67      215.78      6.73 o 
   8   4   1       11.68        7.16      2.59 o 
   9   4   1        1.16        0.03      2.37 o 
  10   4   1        0.63        1.96      2.80 o 
 -11   5   1       41.17       52.63      5.01 o 
 -10   5   1        5.40        8.28      2.96 o 
  -9   5   1        0.14       -1.99      2.22 o 
  -8   5   1      128.16      124.77      5.45 o 
  -7   5   1      462.93      449.22     10.07 o 
  -6   5   1      216.89      208.42      4.88 o 
  -5   5   1       51.19       34.46      1.74 o 
  -4   5   1      216.86      222.85      3.80 o 
  -3   5   1     1561.73     1685.58     17.51 o 
  -2   5   1     1009.03      831.10      9.64 o 
  -1   5   1     9018.78     9004.22    122.98 o 
   0   5   1     1041.99      976.96      8.71 o 
   1   5   1       15.90       23.01      1.13 o 
   2   5   1      300.24      291.68      6.26 o 
   3   5   1     2964.19     3001.84     45.43 o 
   4   5   1     1442.62     1355.22     17.60 o 
   5   5   1       30.95       38.73      2.29 o 
   6   5   1        0.14       -1.38      1.38 o 
   7   5   1      120.16      127.82      5.39 o 
   8   5   1       56.43       62.21      6.89 o 
   9   5   1      125.16      132.19      6.25 o 
  10   5   1        8.00        3.66      3.36 o 
 -11   6   1       12.15       19.12      3.87 o 
 -10   6   1        7.87        9.45      3.13 o 
  -9   6   1       16.83       17.62      3.30 o 
  -8   6   1       39.63       37.08      3.78 o 
  -7   6   1        0.01        0.97      2.05 o 
  -6   6   1      200.94      184.56      4.69 o 
  -5   6   1      376.78      374.99      6.76 o 
  -4   6   1      123.34      113.67      2.98 o 
  -3   6   1      972.92      950.29     11.24 o 
  -2   6   1      143.54      150.75      2.99 o 
  -1   6   1     2215.81     2227.51     19.99 o 
   0   6   1     4035.07     4082.66     51.26 o 
   1   6   1      494.69      552.43      7.90 o 
   2   6   1     1031.32     1053.71     13.73 o 
   3   6   1      255.61      212.92      4.49 o 
   4   6   1        0.55       -1.08      1.08 o 
   5   6   1      700.43      653.61     10.27 o 
   6   6   1      185.20      165.25      4.74 o 
   7   6   1        4.80        2.30      2.33 o 
   8   6   1       48.64       42.15      4.02 o 
   9   6   1        3.66        0.17      2.66 o 
  10   6   1        9.24        3.63      3.03 o 
 -10   7   1        9.55       17.55      3.48 o 
  -9   7   1       17.15       19.93      3.51 o 
  -8   7   1        4.37        7.68      2.68 o 
  -7   7   1       86.32       86.62      5.94 o 
  -6   7   1       98.60       96.74      3.69 o 
  -5   7   1      380.34      392.58      7.18 o 
  -4   7   1        0.08        0.00      0.87 o 
  -3   7   1      143.11      138.73      3.08 o 
  -2   7   1     1156.72     1116.75     12.95 o 
  -1   7   1       46.04       70.73      2.06 o 
   0   7   1        0.65        1.43      0.69 o 
   1   7   1      526.96      571.07      6.67 o 
   2   7   1        4.70       10.58      1.15 o 
   3   7   1      652.83      654.19      9.82 o 
   4   7   1        0.73        4.04      1.44 o 
   5   7   1       10.94        8.65      1.81 o 
   6   7   1      154.27      152.92      4.65 o 
   7   7   1        2.66        4.02      2.34 o 
   8   7   1       66.43       80.18      5.01 o 
   9   7   1       48.69       51.53      4.72 o 
  10   7   1       32.40       40.56      4.77 o 
 -10   8   1       56.55       64.55      5.26 o 
  -9   8   1        0.90        6.06      2.81 o 
  -8   8   1       45.10       37.62      3.87 o 
  -7   8   1      136.13      135.63      6.33 o 
  -6   8   1      496.00      465.83      8.57 o 
  -5   8   1       11.28       12.67      1.83 o 
  -4   8   1      121.67      135.20      3.30 o 
  -3   8   1      175.10      158.14      3.46 o 
  -2   8   1      248.88      277.37      5.70 o 
  -1   8   1      277.64      307.48      4.10 o 
   0   8   1      376.75      357.52      6.30 o 
   1   8   1      103.86      108.89      2.52 o 
   2   8   1      582.62      589.21      7.99 o 
   3   8   1       60.36       51.55      2.53 o 
   4   8   1      482.03      502.31      8.61 o 
   5   8   1      330.53      329.31      6.88 o 
   6   8   1      268.18      255.92      7.73 o 
   7   8   1        4.76        6.06      2.66 o 
   8   8   1       86.17       95.25      5.51 o 
   9   8   1       28.09       40.02      4.77 o 
 -10   9   1       10.75        6.83      3.63 o 
  -9   9   1       35.77       52.92      4.69 o 
  -8   9   1       20.95       27.32      3.72 o 
  -7   9   1       15.16       20.46      3.09 o 
  -6   9   1      833.02      793.59     12.70 o 
  -5   9   1      295.42      266.42      6.07 o 
  -4   9   1      401.92      391.49      6.39 o 
  -3   9   1       45.09       38.61      2.01 o 
  -2   9   1       30.80       32.34      1.66 o 
  -1   9   1      349.62      336.96      4.52 o 
   0   9   1        9.33       11.14      1.05 o 
   1   9   1       78.37       83.37      2.38 o 
   2   9   1      328.54      301.06      5.23 o 
   3   9   1      490.96      467.73      8.13 o 
   4   9   1      346.82      324.06      6.74 o 
   5   9   1       42.18       43.01      3.31 o 
   6   9   1       97.11      111.53      4.35 o 
   7   9   1       36.43       35.60      3.82 o 
   8   9   1        1.21       -0.84      2.48 o 
   9   9   1       19.83       28.99      4.23 o 
  -9  10   1        5.47        1.81      2.60 o 
  -8  10   1       62.84       59.23      4.63 o 
  -7  10   1       40.60       42.96      3.94 o 
  -6  10   1       73.38       82.71      4.29 o 
  -5  10   1      136.08      110.81      4.17 o 
  -4  10   1        6.65        7.71      1.54 o 
  -3  10   1       12.14       12.41      1.55 o 
  -2  10   1      163.00      150.51      3.32 o 
  -1  10   1      243.88      236.71      4.15 o 
   0  10   1       60.71       59.74      2.15 o 
   1  10   1      623.15      630.36      7.99 o 
   2  10   1      549.74      549.49      8.12 o 
   3  10   1      255.80      237.08      4.89 o 
   4  10   1       20.07       14.68      2.16 o 
   5  10   1      483.59      423.25      8.44 o 
   6  10   1       15.63       15.82      2.51 o 
   7  10   1        2.60        2.48      2.56 o 
   8  10   1       19.07       15.55      4.53 o 
   9  10   1        0.39        2.19      3.15 o 
  -9  11   1        4.28        2.87      2.92 o 
  -8  11   1        0.10        3.57      2.66 o 
  -7  11   1        5.55        3.83      2.61 o 
  -6  11   1       11.08       21.62      2.66 o 
  -5  11   1        6.93        8.34      3.06 o 
  -4  11   1      115.81      112.73      3.59 o 
  -3  11   1        0.33       -1.10      1.10 o 
  -2  11   1     1282.64     1275.16     14.19 o 
  -1  11   1      206.06      201.80      4.39 o 
   0  11   1        7.08        5.98      1.94 o 
   1  11   1      165.26      162.19      3.63 o 
   2  11   1      189.83      190.49      4.01 o 
   3  11   1      138.37      149.97      4.05 o 
   4  11   1       80.09       92.45      3.99 o 
   5  11   1       65.21       52.53      3.40 o 
   6  11   1      190.50      199.30      5.92 o 
   7  11   1       13.43       18.54      3.72 o 
   8  11   1       25.12       27.02      6.32 o 
  -9  12   1        1.41        2.51      3.07 o 
  -8  12   1       23.83       22.43      3.97 o 
  -7  12   1        8.04       10.26      3.00 o 
  -6  12   1      268.54      268.46      6.95 o 
  -5  12   1       19.11       24.53      2.72 o 
  -4  12   1        1.22        0.93      1.49 o 
  -3  12   1      238.80      234.35      4.68 o 
  -2  12   1       11.85       13.97      1.80 o 
  -1  12   1      619.80      591.53      8.80 o 
   0  12   1        8.70        9.85      2.32 o 
   1  12   1      165.76      167.10      4.18 o 
   2  12   1       47.06       45.14      2.62 o 
   3  12   1      119.20      111.60      3.71 o 
   4  12   1        2.66        5.24      2.09 o 
   5  12   1      155.78      146.45      5.12 o 
   6  12   1       43.47       42.65      4.34 o 
   7  12   1       44.58       47.84      5.13 o 
   8  12   1       15.66       14.69      3.71 o 
  -8  13   1       38.69       40.86      8.30 o 
  -7  13   1        2.51        6.87      2.99 o 
  -6  13   1      115.30      130.09      5.09 o 
  -5  13   1       56.22       56.98      3.91 o 
  -4  13   1       29.02       33.43      2.33 o 
  -3  13   1        0.01        1.12      1.43 o 
  -2  13   1       44.13       46.85      2.58 o 
  -1  13   1      327.14      320.21      6.87 o 
   0  13   1        8.35        8.84      3.01 o 
   1  13   1        1.32        0.27      1.39 o 
   2  13   1       83.79       77.82      3.13 o 
   3  13   1       16.25       19.48      1.94 o 
   4  13   1        2.38       -0.85      2.33 o 
   5  13   1       62.82       67.58      6.75 o 
   6  13   1       30.79       40.32      3.56 o 
   7  13   1        2.45        0.08      3.70 o 
  -7  14   1       51.84       53.76      5.01 o 
  -6  14   1        0.05        2.18      2.25 o 
  -5  14   1       74.62       86.19      4.35 o 
  -4  14   1        2.35        1.94      1.61 o 
  -3  14   1      254.72      235.36      5.44 o 
  -2  14   1       15.97       18.84      2.75 o 
  -1  14   1       60.69       62.66      3.25 o 
   0  14   1        1.86       -1.44      1.46 o 
   1  14   1       12.90        9.96      2.00 o 
   2  14   1        9.02       11.96      1.87 o 
   3  14   1       51.48       52.13      2.90 o 
   4  14   1       35.48       43.60      3.02 o 
   5  14   1       54.06       53.86      3.78 o 
   6  14   1        0.30        1.12      2.14 o 
   7  14   1        8.94       14.99      3.67 o 
  -7  15   1       21.09       27.63      4.30 o 
  -6  15   1        1.11        4.24      2.46 o 
  -5  15   1        0.88        4.54      2.25 o 
  -4  15   1       31.22       32.88      2.65 o 
  -3  15   1       17.65       15.18      2.14 o 
  -2  15   1        1.15       -0.69      1.44 o 
  -1  15   1       79.94       88.21      3.94 o 
   0  15   1        0.12       -0.64      1.65 o 
   1  15   1       37.68       36.07      3.65 o 
   2  15   1        5.14        4.84      1.68 o 
   3  15   1       32.83       29.19      2.55 o 
   4  15   1        5.32       12.88      2.40 o 
   5  15   1       10.98        7.75      2.28 o 
   6  15   1       31.25       37.61      3.79 o 
  -6  16   1       25.20       29.76      3.37 o 
  -5  16   1       70.32       76.22      5.40 o 
  -4  16   1       20.20       23.77      2.95 o 
  -3  16   1       26.07       24.68      2.53 o 
  -2  16   1       14.41       10.49      2.26 o 
  -1  16   1       47.00       39.92      3.11 o 
   0  16   1        2.61       -0.64      2.66 o 
   1  16   1       38.01       33.70      3.01 o 
   2  16   1       23.23       24.90      2.45 o 
   3  16   1        7.44        5.06      2.14 o 
   4  16   1        0.33       -1.24      1.85 o 
   5  16   1       48.54       57.73      4.61 o 
  -5  17   1       17.93       18.55      3.17 o 
  -4  17   1        1.77        1.23      2.10 o 
  -3  17   1       27.00       25.26      2.60 o 
  -2  17   1        3.65        3.08      3.13 o 
  -1  17   1       54.85       66.50      3.86 o 
   0  17   1        0.16       -1.21      1.91 o 
   1  17   1       51.19       53.02      3.62 o 
   2  17   1        0.08        1.14      1.93 o 
   3  17   1        1.85       -1.05      1.95 o 
   4  17   1        1.38        0.22      2.08 o 
  -3  18   1        5.73        4.46      2.39 o 
  -2  18   1       53.44       60.80      4.04 o 
  -1  18   1       35.46       36.08      3.34 o 
   0  18   1       78.59       81.09      4.92 o 
   1  18   1       19.66       24.59      3.02 o 
   2  18   1        1.59        2.69      2.59 o 
 -11   0   2        0.68       -1.14      3.53 o 
 -10   0   2       97.44      105.18      6.79 o 
  -9   0   2        0.02       -3.23      3.82 o 
  -8   0   2       15.57       12.58      7.85 o 
  -7   0   2      218.66      201.38      7.08 o 
  -6   0   2        7.25        6.22      2.12 o 
  -5   0   2     1180.34     1098.55     20.66 o 
  -4   0   2     1395.98     1277.93     22.85 o 
  -3   0   2    11635.15    11328.44    181.77 o 
  -2   0   2     4121.69     4066.34    132.53 o 
  -1   0   2     5939.64     7033.90    159.69 o 
   0   0   2    14734.85    16845.37    380.89 o 
   1   0   2      464.49      445.25      6.92 o 
   2   0   2    11927.84    11195.04    146.42 o 
   3   0   2     5893.60     6082.07     97.17 o 
   4   0   2     6056.90     6404.55     85.23 o 
   5   0   2      369.02      368.63      7.36 o 
   6   0   2       50.51       62.75      4.57 o 
   7   0   2      173.91      153.36      9.61 o 
   8   0   2       72.28       64.72      8.59 o 
   9   0   2        2.24       -3.53      3.53 o 
  10   0   2       48.25       63.33      8.12 o 
 -11   1   2        2.01        0.40      2.51 o 
 -10   1   2       18.59       14.79      3.20 o 
  -9   1   2       15.85       11.96      2.43 o 
  -8   1   2       67.73       77.55      5.15 o 
  -7   1   2        7.53        5.06      1.70 o 
  -6   1   2      146.62      158.31      4.17 o 
  -5   1   2       39.27       41.75      1.94 o 
  -4   1   2        2.27        1.84      0.91 o 
  -3   1   2      335.74      325.25      4.99 o 
  -2   1   2     3577.96     3819.92     65.12 o 
  -1   1   2    19006.75    21126.73    329.79 o 
   0   1   2    13134.67    13661.30    256.37 o 
   1   1   2       27.20       28.41      1.45 o 
   2   1   2      430.40      432.82      5.63 o 
   3   1   2       26.72       30.18      2.06 o 
   4   1   2      611.78      582.11      7.02 o 
   5   1   2       86.01       76.50      2.24 o 
   6   1   2        0.00       -0.82      1.54 o 
   7   1   2        1.78       -1.88      1.88 o 
   8   1   2       15.77       19.22      3.06 o 
   9   1   2       20.99       19.62      3.34 o 
  10   1   2       21.89       27.25      4.50 o 
 -11   2   2        3.62        3.91      4.77 o 
 -10   2   2      143.19      151.80      6.35 o 
  -9   2   2       30.05       25.97      3.25 o 
  -8   2   2     1452.80     1346.41     26.73 o 
  -7   2   2        9.86        8.71      1.89 o 
  -6   2   2      227.62      252.03      5.33 o 
  -5   2   2     1410.77     1395.79     29.09 o 
  -4   2   2      163.51      166.66      2.94 o 
  -3   2   2     8028.49     7810.44     79.47 o 
  -2   2   2     6908.29     6960.32     90.34 o 
  -1   2   2      184.90      217.62      3.83 o 
   0   2   2      945.72      986.44     16.56 o 
   1   2   2       59.47       51.36      1.61 o 
   2   2   2     5294.76     5134.34     48.03 o 
   3   2   2       92.24      140.99      2.59 o 
   4   2   2      121.84      108.37      2.46 o 
   5   2   2        9.24        4.96      1.03 o 
   6   2   2      112.62      103.40      3.89 o 
   7   2   2        1.12        1.05      2.51 o 
   8   2   2        2.57        1.75      2.42 o 
   9   2   2       63.03       65.99      4.85 o 
  10   2   2        0.01        0.98      5.43 o 
 -11   3   2       10.40        5.30      2.80 o 
 -10   3   2        1.46        1.06      2.54 o 
  -9   3   2       86.48       85.52      4.86 o 
  -8   3   2       33.67       30.38      3.33 o 
  -7   3   2      252.39      215.87      5.28 o 
  -6   3   2      131.15      149.58      4.09 o 
  -5   3   2      889.11      885.50     12.27 o 
  -4   3   2      550.67      555.50      7.06 o 
  -3   3   2      112.11       96.78      1.80 o 
  -2   3   2       77.53       82.38      2.24 o 
  -1   3   2       64.96       55.47      1.40 o 
   0   3   2      108.40      107.93      2.23 o 
   1   3   2      461.88      490.43      9.21 o 
   2   3   2      233.37      216.12      3.44 o 
   3   3   2      842.51      829.73      9.08 o 
   4   3   2       12.26       14.71      1.17 o 
   5   3   2        2.91        4.55      1.23 o 
   6   3   2      142.02      150.15      7.34 o 
   7   3   2        1.93        0.41      2.16 o 
   8   3   2       18.20       16.40      3.10 o 
   9   3   2        4.16        3.71      2.70 o 
  10   3   2       34.46       43.58      4.50 o 
 -11   4   2        6.50       12.77      3.23 o 
 -10   4   2       12.81       23.97      3.44 o 
  -9   4   2       51.09       44.36      3.92 o 
  -8   4   2       38.42       32.28      3.28 o 
  -7   4   2      845.67      856.73     15.27 o 
  -6   4   2       67.63       60.49      3.10 o 
  -5   4   2      316.42      251.04      5.04 o 
  -4   4   2      218.66      199.69      3.01 o 
  -3   4   2     1579.12     1469.54     15.91 o 
  -2   4   2      539.25      503.31      6.89 o 
  -1   4   2      588.92      635.85      6.75 o 
   0   4   2      214.68      240.44      3.47 o 
   1   4   2       20.58       20.72      1.21 o 
   2   4   2     5145.16     4778.16     63.67 o 
   3   4   2      709.59      705.69      8.84 o 
   4   4   2     1754.08     1784.67     18.20 o 
   5   4   2       16.58       22.54      2.79 o 
   6   4   2      171.03      156.99      5.58 o 
   7   4   2      535.66      506.90     11.37 o 
   8   4   2       48.43       61.52      4.47 o 
   9   4   2       50.77       50.23      4.83 o 
  10   4   2        0.17        5.22      3.06 o 
 -11   5   2        5.86        2.08      2.82 o 
 -10   5   2        0.11        0.41      2.46 o 
  -9   5   2       99.43       99.73      5.23 o 
  -8   5   2       67.88       61.19      7.19 o 
  -7   5   2       40.24       35.69      3.50 o 
  -6   5   2        5.98        5.74      1.44 o 
  -5   5   2       21.24       25.62      1.52 o 
  -4   5   2      299.82      369.46      4.78 o 
  -3   5   2     3706.26     3891.54     40.12 o 
  -2   5   2       70.41       60.18      1.74 o 
  -1   5   2     1022.95     1037.28     12.88 o 
   0   5   2       45.40       59.95      2.21 o 
   1   5   2      289.93      308.91      7.09 o 
   2   5   2       18.83       20.13      1.49 o 
   3   5   2       17.86       14.52      1.47 o 
   4   5   2       80.95       81.84      2.57 o 
   5   5   2      152.32      152.66      4.24 o 
   6   5   2      348.52      335.40     14.80 o 
   7   5   2        0.19       -1.58      2.14 o 
   8   5   2       31.49       34.14      3.85 o 
   9   5   2        2.32        6.19      2.82 o 
  10   5   2        6.17        6.14      5.24 o 
 -11   6   2        4.86        5.01      2.93 o 
 -10   6   2       45.60       60.28      4.74 o 
  -9   6   2       26.26       29.94      3.63 o 
  -8   6   2       50.35       49.36      6.24 o 
  -7   6   2       28.48       26.13      2.95 o 
  -6   6   2       24.57       17.86      1.87 o 
  -5   6   2      831.44      803.90     10.08 o 
  -4   6   2       94.37       78.03      1.98 o 
  -3   6   2     6223.39     6161.31     62.76 o 
  -2   6   2      111.06       86.18      2.68 o 
  -1   6   2      780.44      790.34      9.40 o 
   0   6   2      353.13      375.60      6.40 o 
   1   6   2      931.24      923.72     14.82 o 
   2   6   2     1277.83     1097.06     14.36 o 
   3   6   2      243.39      215.00      4.63 o 
   4   6   2      170.26      159.60      4.22 o 
   5   6   2      271.38      258.44      5.79 o 
   6   6   2       23.05       26.25      3.09 o 
   7   6   2      215.80      239.39      7.48 o 
   8   6   2       19.31       14.19      4.82 o 
   9   6   2       22.15       28.32      4.05 o 
  10   6   2       17.60       19.87      5.37 o 
 -11   7   2        0.20        2.18      3.01 o 
 -10   7   2       27.58       36.39      4.22 o 
  -9   7   2       20.42       20.77      3.41 o 
  -8   7   2       85.72       94.79      5.03 o 
  -7   7   2        3.22        2.41      2.13 o 
  -6   7   2      200.27      207.35      5.10 o 
  -5   7   2       41.22       38.39      2.33 o 
  -4   7   2      175.32      159.98      3.41 o 
  -3   7   2       29.73       32.60      1.62 o 
  -2   7   2     4012.15     4082.78     42.31 o 
  -1   7   2      419.78      444.56      5.21 o 
   0   7   2      202.30      210.02      3.08 o 
   1   7   2      108.98      101.74      2.59 o 
   2   7   2       56.57       57.23      2.44 o 
   3   7   2       98.28       93.43      3.72 o 
   4   7   2      650.10      606.19      9.77 o 
   5   7   2       38.14       43.01      2.77 o 
   6   7   2      178.28      174.39      5.94 o 
   7   7   2       20.94       22.74      3.33 o 
   8   7   2        9.10        8.89      4.12 o 
   9   7   2       46.74       56.28      4.97 o 
 -10   8   2        2.03        3.25      2.85 o 
  -9   8   2        0.17        0.97      2.55 o 
  -8   8   2      176.68      189.38      6.90 o 
  -7   8   2      163.73      172.00      6.20 o 
  -6   8   2      921.33      888.17     13.36 o 
  -5   8   2       33.40       33.33      2.48 o 
  -4   8   2      183.98      171.14      3.74 o 
  -3   8   2      804.64      745.77      9.61 o 
  -2   8   2     1113.66     1142.98     12.26 o 
  -1   8   2       71.00       71.87      1.94 o 
   0   8   2      447.68      391.33      5.31 o 
   1   8   2      211.79      212.05      4.02 o 
   2   8   2     1291.67     1208.38     16.12 o 
   3   8   2      235.08      208.94      4.89 o 
   4   8   2     1238.43     1210.59     16.83 o 
   5   8   2       59.68       58.53      3.28 o 
   6   8   2      100.37       95.74      4.14 o 
   7   8   2       15.22       16.19      3.22 o 
   8   8   2        0.74       -0.74      2.93 o 
   9   8   2       46.12       56.05      7.33 o 
 -10   9   2       97.23      100.16      7.41 o 
  -9   9   2        4.30        0.91      4.34 o 
  -8   9   2        1.95       -0.57      3.12 o 
  -7   9   2        5.83        1.80      2.40 o 
  -6   9   2       91.52       85.68      6.30 o 
  -5   9   2      136.31      105.57      3.94 o 
  -4   9   2      734.64      688.04     10.12 o 
  -3   9   2      229.70      261.98      4.91 o 
  -2   9   2      704.63      677.34      8.25 o 
  -1   9   2       44.86       52.19      1.79 o 
   0   9   2       73.89       65.80      2.18 o 
   1   9   2      278.03      247.28      4.16 o 
   2   9   2      239.58      241.60      5.90 o 
   3   9   2      427.43      405.19      7.55 o 
   4   9   2      174.03      164.41      5.99 o 
   5   9   2      402.37      396.38      8.07 o 
   6   9   2       32.09       29.28      3.08 o 
   7   9   2       36.60       32.40      3.84 o 
   8   9   2       69.23       81.79      5.45 o 
   9   9   2        5.15       11.03      3.67 o 
 -10  10   2       31.26       40.30      4.74 o 
  -9  10   2        1.04       -2.42      2.42 o 
  -8  10   2       57.28       60.49      7.21 o 
  -7  10   2       19.85       15.99      3.05 o 
  -6  10   2       16.39        9.55      2.21 o 
  -5  10   2       39.15       39.00      2.80 o 
  -4  10   2       63.69       66.78      2.89 o 
  -3  10   2      101.49       99.93      5.03 o 
  -2  10   2       94.75       90.59      2.64 o 
  -1  10   2       18.58       14.63      1.51 o 
   0  10   2       26.17       26.43      1.66 o 
   1  10   2      733.25      699.37      8.69 o 
   2  10   2      116.30      103.02      4.88 o 
   3  10   2        3.76        2.28      1.65 o 
   4  10   2       65.82       66.24      4.42 o 
   5  10   2        0.67       -1.52      1.52 o 
   6  10   2      144.86      145.54      5.21 o 
   7  10   2       77.18       85.45      5.40 o 
   8  10   2        3.69        1.29      2.95 o 
  -9  11   2       37.57       39.25      4.47 o 
  -8  11   2        5.19        5.77      4.53 o 
  -7  11   2        2.96        3.16      2.48 o 
  -6  11   2        5.94        4.34      2.24 o 
  -5  11   2      281.11      251.24      6.20 o 
  -4  11   2       61.35       57.35      2.73 o 
  -3  11   2      198.56      171.36      4.20 o 
  -2  11   2       18.28       19.09      1.65 o 
  -1  11   2      160.05      161.76      4.34 o 
   0  11   2        9.99       12.39      1.62 o 
   1  11   2      864.40      804.06      9.87 o 
   2  11   2      364.43      358.61      7.12 o 
   3  11   2      504.52      488.20     10.88 o 
   4  11   2        0.04       -1.62      1.62 o 
   5  11   2        0.33       -0.02      1.84 o 
   6  11   2       23.49       26.17      3.00 o 
   7  11   2       20.33       17.06      3.45 o 
   8  11   2       26.22       31.38      4.24 o 
  -9  12   2       12.61        7.36      4.43 o 
  -8  12   2       60.00       64.81      5.19 o 
  -7  12   2       14.96        9.05      3.10 o 
  -6  12   2       68.92       81.70      4.11 o 
  -5  12   2        1.29        3.15      1.90 o 
  -4  12   2        6.74       -0.18      1.65 o 
  -3  12   2       21.28       24.36      2.12 o 
  -2  12   2      587.42      549.03      8.45 o 
  -1  12   2      218.31      215.95      5.84 o 
   0  12   2       12.45       10.14      1.84 o 
   1  12   2      121.46       94.88      3.00 o 
   2  12   2       92.87       93.76      3.09 o 
   3  12   2       31.88       32.02      2.80 o 
   4  12   2        1.45        1.20      1.82 o 
   5  12   2       65.13       61.70      3.80 o 
   6  12   2        3.08        0.31      2.11 o 
   7  12   2        0.98       -2.31      3.94 o 
  -8  13   2        2.20        2.56      2.90 o 
  -7  13   2       12.53       11.37      3.31 o 
  -6  13   2       18.11       20.19      2.74 o 
  -5  13   2        8.16        4.00      2.05 o 
  -4  13   2      169.41      171.28      4.23 o 
  -3  13   2       19.90       13.95      1.86 o 
  -2  13   2      121.08      109.59      3.61 o 
  -1  13   2      226.17      210.21      5.43 o 
   0  13   2        7.51       10.85      2.00 o 
   1  13   2        0.49        0.57      1.42 o 
   2  13   2      221.68      206.27      4.75 o 
   3  13   2      283.73      283.79      8.16 o 
   4  13   2        0.02        0.85      3.40 o 
   5  13   2        0.78       -1.94      1.94 o 
   6  13   2       65.68       73.76      4.47 o 
   7  13   2       16.73       13.01      3.44 o 
  -8  14   2        7.45       14.97      7.28 o 
  -7  14   2       77.24       88.33      4.74 o 
  -6  14   2       20.21       19.04      3.08 o 
  -5  14   2       40.07       49.51      3.22 o 
  -4  14   2        2.38       -0.25      1.80 o 
  -3  14   2       48.83       59.33      3.07 o 
  -2  14   2        3.52        5.48      1.65 o 
  -1  14   2        9.80        9.93      1.99 o 
   0  14   2        3.07        2.50      1.65 o 
   1  14   2       37.19       37.06      2.50 o 
   2  14   2        1.35        0.05      1.56 o 
   3  14   2       37.65       40.41      3.25 o 
   4  14   2        0.33        1.99      1.84 o 
   5  14   2       81.27       89.58      4.64 o 
   6  14   2        2.93        0.66      2.31 o 
  -7  15   2       11.70       11.13      2.91 o 
  -6  15   2        0.59        2.98      2.10 o 
  -5  15   2       35.46       29.13      3.02 o 
  -4  15   2       72.71       72.88      3.46 o 
  -3  15   2        0.91       -0.18      1.55 o 
  -2  15   2        9.93       11.51      2.86 o 
  -1  15   2       33.16       33.66      2.87 o 
   0  15   2       16.88       18.11      2.42 o 
   1  15   2      185.90      184.60      6.49 o 
   2  15   2       21.03       15.16      2.39 o 
   3  15   2       41.51       46.08      3.33 o 
   4  15   2       31.78       32.21      4.51 o 
   5  15   2        1.90        1.68      2.27 o 
   6  15   2        2.13        5.53      3.39 o 
  -6  16   2       20.81       18.86      2.94 o 
  -5  16   2       43.68       42.88      4.26 o 
  -4  16   2       10.71       10.18      2.37 o 
  -3  16   2        9.06       14.00      2.16 o 
  -2  16   2        8.73        6.41      2.66 o 
  -1  16   2        5.09        6.97      2.14 o 
   0  16   2       20.61       29.29      3.47 o 
   1  16   2       80.64       77.22      4.04 o 
   2  16   2        0.12       -0.15      1.72 o 
   3  16   2        0.00        2.20      2.01 o 
   4  16   2        3.66        7.78      2.49 o 
   5  16   2       25.49       30.25      3.66 o 
  -5  17   2        0.12        1.00      2.18 o 
  -4  17   2       11.68       12.76      2.77 o 
  -3  17   2        0.02        0.29      1.95 o 
  -2  17   2       43.31       52.51      3.59 o 
  -1  17   2       27.87       28.78      3.51 o 
   0  17   2       44.49       48.15      3.51 o 
   1  17   2       17.63       13.84      2.58 o 
   2  17   2       12.18        9.99      3.65 o 
   3  17   2      103.26      109.64      6.41 o 
  -3  18   2       10.57       12.64      2.63 o 
  -2  18   2        1.60        4.54      2.30 o 
  -1  18   2        0.20       -1.13      1.96 o 
   0  18   2        0.50       -1.98      2.90 o 
   1  18   2        3.04        2.06      2.25 o 
   2  18   2       22.58       17.13      4.52 o 
 -12   1   3       42.34       52.40      5.49 o 
 -11   1   3        1.94        1.88      2.43 o 
 -10   1   3       62.95       62.52      4.52 o 
  -9   1   3       94.02       95.45      4.24 o 
  -8   1   3       14.43        9.02      3.02 o 
  -7   1   3        1.46        1.51      1.59 o 
  -6   1   3      249.77      234.27      5.02 o 
  -5   1   3      563.89      465.87      7.33 o 
  -4   1   3     2208.81     2001.64     28.30 o 
  -3   1   3       50.36       44.66      1.69 o 
  -2   1   3     4334.17     4966.87     87.37 o 
  -1   1   3     3784.67     4584.36     54.18 o 
   0   1   3     1599.63     1700.97     43.77 o 
   1   1   3     2882.38     2853.71     29.42 o 
   2   1   3      310.81      322.08      4.23 o 
   3   1   3      407.63      475.19      5.95 o 
   4   1   3      382.24      399.62      5.48 o 
   5   1   3      340.88      331.58      5.08 o 
   6   1   3      939.75      933.02     14.16 o 
   7   1   3       92.03       75.51      3.81 o 
   8   1   3      109.41      120.51      5.57 o 
   9   1   3        0.68        6.12      4.00 o 
  10   1   3       26.45       32.51      6.43 o 
 -12   2   3        0.76        5.10      2.78 o 
 -11   2   3        0.03       -2.41      3.20 o 
 -10   2   3        0.55       -0.18      2.26 o 
  -9   2   3       34.75       36.35      3.23 o 
  -8   2   3      191.93      179.48      5.17 o 
  -7   2   3        3.45        2.23      1.58 o 
  -6   2   3      629.68      652.33      9.95 o 
  -5   2   3      354.11      357.85      6.13 o 
  -4   2   3        1.21       -0.17      1.01 o 
  -3   2   3      301.70      333.39      6.41 o 
  -2   2   3      905.54     1086.64     13.05 o 
  -1   2   3        5.07        5.25      0.78 o 
   0   2   3     1528.78     1598.45     18.74 o 
   1   2   3      221.61      226.58      3.43 o 
   2   2   3      523.18      542.72      7.88 o 
   3   2   3       30.65       39.57      1.58 o 
   4   2   3      177.85      185.89      4.34 o 
   5   2   3      258.45      254.82      4.39 o 
   6   2   3      274.75      266.48      6.27 o 
   7   2   3       64.63       52.28      3.85 o 
   8   2   3        4.04        5.64      2.63 o 
   9   2   3        0.03        3.37      2.72 o 
  10   2   3       17.92       16.00      4.27 o 
 -12   3   3       27.71       40.02      6.09 o 
 -11   3   3        4.60        3.26      4.55 o 
 -10   3   3       47.97       50.27      4.36 o 
  -9   3   3      925.47      872.83     17.16 o 
  -8   3   3       73.23       71.01      3.65 o 
  -7   3   3       28.06       19.85      2.20 o 
  -6   3   3       10.15        8.02      1.73 o 
  -5   3   3     2303.28     2215.29     24.09 o 
  -4   3   3     2853.34     2731.73     26.22 o 
  -3   3   3       92.52       91.16      2.49 o 
  -2   3   3      149.18      151.23      4.13 o 
  -1   3   3     2828.57     3007.23     33.40 o 
   0   3   3     4031.06     4094.20     46.47 o 
   1   3   3    11411.11    11404.46    158.05 o 
   2   3   3        8.24        6.20      1.05 o 
   3   3   3      817.31      895.72      9.90 o 
   4   3   3        7.01        8.39      1.11 o 
   5   3   3       97.00       88.27      2.96 o 
   6   3   3       12.72        6.70      2.42 o 
   7   3   3        1.51        1.47      2.13 o 
   8   3   3       19.14       21.92      3.57 o 
   9   3   3       20.28       31.91      3.97 o 
  10   3   3        0.31       -1.94      2.99 o 
 -11   4   3       38.96       38.24      5.15 o 
 -10   4   3       35.83       39.77      5.31 o 
  -9   4   3      117.21      106.50      5.23 o 
  -8   4   3      215.23      200.20      6.45 o 
  -7   4   3      297.53      277.97      6.17 o 
  -6   4   3       46.57       55.30      3.96 o 
  -5   4   3      244.54      252.07      3.67 o 
  -4   4   3        8.74       20.27      2.38 o 
  -3   4   3     2270.10     2446.14     25.61 o 
  -2   4   3     1724.42     1909.33     22.50 o 
  -1   4   3     4751.89     5195.66     52.07 o 
   0   4   3      203.41      220.58      3.83 o 
   1   4   3      962.55      958.51     12.30 o 
   2   4   3      354.12      331.36      5.58 o 
   3   4   3       61.67       67.95      2.25 o 
   4   4   3       52.77       51.96      2.10 o 
   5   4   3        0.29        0.98      1.41 o 
   6   4   3       46.21       50.94      5.73 o 
   7   4   3       10.22        7.74      2.64 o 
   8   4   3        0.74       -2.17      2.17 o 
   9   4   3       17.04       14.32      3.40 o 
 -11   5   3       12.84       11.82      6.20 o 
 -10   5   3       22.52       28.21      3.68 o 
  -9   5   3       21.48       18.59      3.16 o 
  -8   5   3       40.41       37.01      3.47 o 
  -7   5   3      283.85      276.50      7.28 o 
  -6   5   3       10.78        8.52      1.33 o 
  -5   5   3      590.89      561.74      7.64 o 
  -4   5   3     1206.16     1137.99     13.02 o 
  -3   5   3      674.12      692.62      8.45 o 
  -2   5   3     1266.35     1386.84     15.19 o 
  -1   5   3       45.57       41.00      1.52 o 
   0   5   3      526.60      469.18      7.10 o 
   1   5   3     2586.21     2460.88     29.10 o 
   2   5   3      633.04      678.36      9.69 o 
   3   5   3      877.03      895.72     12.45 o 
   4   5   3        5.61        4.57      1.58 o 
   5   5   3      546.95      545.44      9.27 o 
   6   5   3      212.28      242.98      7.21 o 
   7   5   3       29.00       26.68      3.34 o 
   8   5   3      131.62      143.79      6.32 o 
   9   5   3       40.23       51.28      4.83 o 
 -11   6   3        9.73        8.40      3.90 o 
 -10   6   3       31.41       29.58      3.75 o 
  -9   6   3        6.75        1.10      2.45 o 
  -8   6   3       59.94       61.26      4.12 o 
  -7   6   3       34.89       31.21      3.61 o 
  -6   6   3        7.11        9.23      1.55 o 
  -5   6   3      213.92      215.96      3.57 o 
  -4   6   3     1311.53     1410.17     15.94 o 
  -3   6   3        3.47        5.77      1.00 o 
  -2   6   3       91.99      105.26      2.30 o 
  -1   6   3      555.81      578.48      8.87 o 
   0   6   3      146.94      134.18      2.62 o 
   1   6   3      431.39      384.28      5.47 o 
   2   6   3      967.65     1021.32     13.73 o 
   3   6   3       16.75       17.74      1.70 o 
   4   6   3        0.04       -1.26      1.26 o 
   5   6   3       92.76       92.53      3.79 o 
   6   6   3      141.18      145.45      4.80 o 
   7   6   3       40.65       35.86      3.75 o 
   8   6   3       23.62       26.69      4.65 o 
   9   6   3        0.26        2.66      3.69 o 
 -11   7   3       21.73       24.12      5.73 o 
 -10   7   3        0.15        3.36      2.84 o 
  -9   7   3       86.63       89.91      5.80 o 
  -8   7   3        3.51        3.08      2.33 o 
  -7   7   3       25.78       21.61      2.87 o 
  -6   7   3       74.43       79.83      3.30 o 
  -5   7   3      903.61      894.40     11.23 o 
  -4   7   3      646.13      610.13      8.16 o 
  -3   7   3       11.27       12.51      1.22 o 
  -2   7   3      187.49      221.82      3.78 o 
  -1   7   3      149.58      127.62      2.42 o 
   0   7   3      492.51      478.39      6.42 o 
   1   7   3     2106.27     2031.93     24.87 o 
   2   7   3       87.89       93.67      3.07 o 
   3   7   3       36.73       40.23      2.35 o 
   4   7   3      213.90      222.03      5.34 o 
   5   7   3      419.56      420.36      8.18 o 
   6   7   3      101.95      115.58      4.48 o 
   7   7   3        3.35        3.99      2.61 o 
   8   7   3       79.09       94.77      5.63 o 
   9   7   3        5.27        7.59      3.37 o 
 -11   8   3       20.69       16.71      3.94 o 
 -10   8   3        6.25        5.24      3.54 o 
  -9   8   3       20.81       19.40      3.39 o 
  -8   8   3       19.97       22.45      3.16 o 
  -7   8   3        4.60        7.10      2.51 o 
  -6   8   3      223.03      181.24      4.91 o 
  -5   8   3      100.89      111.94      6.45 o 
  -4   8   3      299.31      293.25      5.09 o 
  -3   8   3      622.93      622.77      8.38 o 
  -2   8   3      464.55      486.48      6.31 o 
  -1   8   3      210.21      215.37      3.39 o 
   0   8   3      314.19      321.87      5.17 o 
   1   8   3        3.53        4.86      1.32 o 
   2   8   3      289.18      288.65      5.79 o 
   3   8   3      255.38      259.65      5.71 o 
   4   8   3      608.04      585.54      9.95 o 
   5   8   3      104.03      114.38      4.50 o 
   6   8   3       92.07       96.06      4.76 o 
   7   8   3       54.96       61.66      5.68 o 
   8   8   3        0.00       -0.93      3.43 o 
   9   8   3        0.10       -3.90      3.90 o 
 -10   9   3       56.79       59.93      8.95 o 
  -9   9   3        0.27       -2.40      2.40 o 
  -8   9   3      120.48      111.86      5.55 o 
  -7   9   3        0.18       -0.39      2.05 o 
  -6   9   3        0.53        1.62      1.69 o 
  -5   9   3       23.22       22.33      2.18 o 
  -4   9   3      679.74      701.87      9.54 o 
  -3   9   3        5.07        3.91      1.23 o 
  -2   9   3        6.04        8.05      1.21 o 
  -1   9   3      300.45      309.76      4.74 o 
   0   9   3      244.30      242.57      4.26 o 
   1   9   3     1185.56     1156.99     13.96 o 
   2   9   3       31.91       30.69      2.26 o 
   3   9   3      230.99      240.17      5.67 o 
   4   9   3      191.54      190.95      5.32 o 
   5   9   3       39.81       36.98      2.95 o 
   6   9   3       72.93       72.01      3.94 o 
   7   9   3        0.13        3.81      2.71 o 
   8   9   3        9.81       10.78      3.61 o 
 -10  10   3       12.65       14.38      3.69 o 
  -9  10   3       39.14       42.83      4.37 o 
  -8  10   3       46.79       49.62      6.24 o 
  -7  10   3      117.70      101.60      7.56 o 
  -6  10   3        3.65        4.70      1.93 o 
  -5  10   3       46.48       44.08      2.89 o 
  -4  10   3      151.68      148.63      4.25 o 
  -3  10   3        3.66        2.79      1.14 o 
  -2  10   3       82.97       75.03      2.48 o 
  -1  10   3      210.58      202.57      5.49 o 
   0  10   3     1352.34     1351.58     14.62 o 
   1  10   3        0.05       -0.01      1.20 o 
   2  10   3      539.28      536.21      9.19 o 
   3  10   3        2.41        0.97      2.13 o 
   4  10   3        0.87        1.23      1.77 o 
   5  10   3      341.62      349.27      7.86 o 
   6  10   3        6.81       12.43      2.56 o 
   7  10   3        9.57       13.92      3.41 o 
   8  10   3       66.93       67.96      6.19 o 
 -10  11   3        0.19       -1.23      4.94 o 
  -9  11   3        4.24        6.13      3.57 o 
  -8  11   3       46.12       50.47      4.35 o 
  -7  11   3       30.48       32.17      3.64 o 
  -6  11   3        4.80        1.46      2.33 o 
  -5  11   3        5.08        4.14      1.90 o 
  -4  11   3      498.37      502.52      8.00 o 
  -3  11   3      132.90      129.79      3.35 o 
  -2  11   3       10.27       14.00      1.69 o 
  -1  11   3       57.69       61.91      2.93 o 
   0  11   3      386.47      359.63      5.67 o 
   1  11   3        0.25        0.03      1.85 o 
   2  11   3       29.84       35.16      2.35 o 
   3  11   3      206.30      220.19      5.77 o 
   4  11   3       24.51       21.65      2.61 o 
   5  11   3       83.74       88.05      4.30 o 
   6  11   3        6.90        9.03      2.43 o 
   7  11   3       15.97       15.11      3.58 o 
  -9  12   3        4.16        3.20      2.79 o 
  -8  12   3        0.01        1.42      2.63 o 
  -7  12   3        2.03        1.94      2.55 o 
  -6  12   3       30.85       24.93      2.77 o 
  -5  12   3       43.28       50.79      3.25 o 
  -4  12   3      133.70      127.00      3.57 o 
  -3  12   3      524.15      564.95      8.69 o 
  -2  12   3      746.92      762.53     10.84 o 
  -1  12   3       79.63       67.83      3.22 o 
   0  12   3      175.08      173.85      4.84 o 
   1  12   3      138.16      137.46      4.08 o 
   2  12   3      219.54      228.13      5.16 o 
   3  12   3        0.13        1.36      1.85 o 
   4  12   3       44.94       41.94      3.50 o 
   5  12   3        9.14        8.15      2.48 o 
   6  12   3       19.48       22.15      3.13 o 
   7  12   3       72.31       72.32      5.38 o 
  -8  13   3       31.99       44.17      4.69 o 
  -7  13   3       24.75       28.46      3.31 o 
  -6  13   3       14.87       16.09      2.95 o 
  -5  13   3        0.02       -0.14      1.79 o 
  -4  13   3      376.97      372.41     14.28 o 
  -3  13   3       54.64       55.49      2.77 o 
  -2  13   3        0.43       -0.51      1.37 o 
  -1  13   3      163.87      148.94      4.61 o 
   0  13   3       10.12        9.80      2.20 o 
   1  13   3        6.65       10.86      1.95 o 
   2  13   3       59.90       55.93      2.95 o 
   3  13   3       61.32       74.46      3.44 o 
   4  13   3        4.92        1.77      2.08 o 
   5  13   3       16.32       13.17      3.81 o 
   6  13   3       10.76        9.72      2.82 o 
  -8  14   3       11.44       20.31      6.05 o 
  -7  14   3       81.32       74.45      4.42 o 
  -6  14   3       38.65       26.37      3.10 o 
  -5  14   3       11.85       14.63      2.40 o 
  -4  14   3       16.55       14.83      1.98 o 
  -3  14   3      177.01      181.04      4.80 o 
  -2  14   3        5.01        4.14      1.89 o 
  -1  14   3       20.52       19.23      2.36 o 
   0  14   3      224.87      228.55      6.00 o 
   1  14   3      161.58      162.90      6.80 o 
   2  14   3        6.18        8.49      3.26 o 
   3  14   3        1.52        1.16      1.78 o 
   4  14   3       12.54       13.57      2.77 o 
   5  14   3       48.65       53.30      4.02 o 
   6  14   3        5.14        5.55      2.85 o 
  -7  15   3        0.08        0.40      2.79 o 
  -6  15   3       13.54       15.77      2.74 o 
  -5  15   3       17.02       15.98      2.60 o 
  -4  15   3        6.89       14.18      3.06 o 
  -3  15   3       17.13       18.83      2.20 o 
  -2  15   3        3.81        4.18      1.90 o 
  -1  15   3       34.12       31.58      2.84 o 
   0  15   3        1.28        0.09      2.18 o 
   1  15   3        8.37       10.29      2.49 o 
   2  15   3        0.07       -0.21      1.77 o 
   3  15   3       35.29       38.12      3.22 o 
   4  15   3       24.26       26.38      2.92 o 
   5  15   3       10.54        5.80      2.78 o 
  -6  16   3        4.98        2.68      2.16 o 
  -5  16   3       27.83       35.45      3.35 o 
  -4  16   3       15.68       11.30      2.43 o 
  -3  16   3       23.42       23.63      2.74 o 
  -2  16   3        0.72       -0.60      1.82 o 
  -1  16   3        5.13        5.01      2.63 o 
   0  16   3      165.94      188.12      5.84 o 
   1  16   3       45.33       45.33      3.85 o 
   2  16   3       18.24       16.64      2.55 o 
   3  16   3       15.55       22.39      2.85 o 
   4  16   3       20.57       23.33      3.06 o 
  -5  17   3        9.06        9.59      2.54 o 
  -4  17   3        2.19        1.43      1.98 o 
  -3  17   3       51.52       53.04      3.99 o 
  -2  17   3        9.72        9.79      2.33 o 
  -1  17   3       43.54       44.87      3.45 o 
   0  17   3       29.13       23.44      2.92 o 
   1  17   3        3.25        4.02      4.78 o 
   2  17   3        4.89        1.12      2.39 o 
   3  17   3       14.67       10.72      2.94 o 
  -3  18   3       30.41       30.59      3.26 o 
  -2  18   3        3.91        3.49      2.22 o 
  -1  18   3        8.92       10.74      2.54 o 
   0  18   3       16.39       18.84      3.16 o 
   1  18   3        2.16        3.11      3.27 o 
 -12   0   4        9.72        9.26      5.00 o 
 -11   0   4       86.24       82.74      6.69 o 
 -10   0   4      210.00      224.54     13.42 o 
  -9   0   4        0.90       -1.80      2.77 o 
  -8   0   4      424.82      426.58     14.29 o 
  -7   0   4       17.91       18.71      3.03 o 
  -6   0   4      794.87      771.80     15.98 o 
  -5   0   4     2493.44     2469.28     33.87 o 
  -4   0   4        3.70        0.17      1.08 o 
  -3   0   4      154.29      161.70      3.94 o 
  -2   0   4    10607.64    12701.96    198.06 o 
  -1   0   4      257.66      270.33      8.95 o 
   0   0   4      696.84      768.45     13.41 o 
   1   0   4      552.94      588.83     16.18 o 
   2   0   4     1670.99     1715.54     27.20 o 
   3   0   4        1.01        0.36      1.78 o 
   4   0   4      492.07      450.50      8.75 o 
   5   0   4       43.20       50.79      3.12 o 
   6   0   4      514.96      517.85     13.52 o 
   7   0   4      108.99      128.33      6.78 o 
   8   0   4       12.77        9.79      4.50 o 
   9   0   4       35.36       34.96      6.76 o 
 -12   1   4        0.50        0.99      2.78 o 
 -11   1   4        9.93        7.91      2.98 o 
 -10   1   4       34.80       27.92      3.16 o 
  -9   1   4        1.77        2.91      2.18 o 
  -8   1   4       50.68       44.77      3.05 o 
  -7   1   4       25.34       24.92      2.21 o 
  -6   1   4       58.71       74.14      5.11 o 
  -5   1   4        0.38        2.93      1.53 o 
  -4   1   4      483.48      499.07      7.71 o 
  -3   1   4     1102.11     1263.50     13.59 o 
  -2   1   4     3643.37     4465.22     57.69 o 
  -1   1   4       67.62       67.13      2.81 o 
   0   1   4       36.79       39.57      1.68 o 
   1   1   4        5.13        7.16      0.80 o 
   2   1   4        0.24        1.86      0.77 o 
   3   1   4      908.48      981.48     12.03 o 
   4   1   4       13.70       13.29      1.83 o 
   5   1   4        1.10       -0.51      1.15 o 
   6   1   4       37.99       42.42      6.06 o 
   7   1   4        0.37       -1.90      2.14 o 
   8   1   4       13.26       20.61      3.32 o 
   9   1   4        8.31       14.27      4.32 o 
 -12   2   4        5.87        5.21      3.15 o 
 -11   2   4       30.49       31.90      3.96 o 
 -10   2   4       72.76       78.10      6.15 o 
  -9   2   4       21.49       20.57      2.76 o 
  -8   2   4       86.34       87.07      4.40 o 
  -7   2   4       26.93       22.96      2.30 o 
  -6   2   4     2784.81     2726.54     33.36 o 
  -5   2   4      738.92      694.53      8.57 o 
  -4   2   4      615.27      636.45      7.80 o 
  -3   2   4      986.60     1019.93     15.34 o 
  -2   2   4      254.70      259.82      5.62 o 
  -1   2   4    19301.61    21726.05    278.97 o 
   0   2   4      634.02      575.86      7.49 o 
   1   2   4      407.72      427.68      5.67 o 
   2   2   4      583.88      554.43      7.22 o 
   3   2   4        5.72        8.41      1.06 o 
   4   2   4      778.36      796.47      9.52 o 
   5   2   4        0.87        1.62      1.21 o 
   6   2   4        5.08        5.91      2.48 o 
   7   2   4        0.38        0.73      2.88 o 
   8   2   4        1.50        3.08      3.62 o 
   9   2   4       83.52       99.30      7.21 o 
 -12   3   4        2.96        4.77      3.11 o 
 -11   3   4        6.73        9.46      4.71 o 
 -10   3   4        4.92        0.78      2.57 o 
  -9   3   4      447.95      411.24      9.91 o 
  -8   3   4      446.15      441.94      8.44 o 
  -7   3   4      267.90      268.04      5.84 o 
  -6   3   4       14.11       14.41      1.73 o 
  -5   3   4      385.55      385.29      5.46 o 
  -4   3   4       26.77       20.08      1.25 o 
  -3   3   4     1197.22     1367.83     16.55 o 
  -2   3   4      152.97      164.61      2.97 o 
  -1   3   4      669.46      757.49     10.74 o 
   0   3   4      616.79      653.32     13.85 o 
   1   3   4       11.43        9.58      0.97 o 
   2   3   4       92.52      111.98      2.65 o 
   3   3   4      713.76      722.15      9.31 o 
   4   3   4       12.95       11.26      1.36 o 
   5   3   4      136.01      133.23      4.20 o 
   6   3   4       73.75       76.07      8.35 o 
   7   3   4        5.58        9.21      2.63 o 
   8   3   4       25.19       22.15      4.91 o 
   9   3   4        0.00       -2.60      2.60 o 
 -12   4   4       10.76        6.25      3.22 o 
 -11   4   4       28.88       28.35      3.89 o 
 -10   4   4        0.15        1.17      2.35 o 
  -9   4   4        0.20       -2.11      2.11 o 
  -8   4   4      369.38      342.00      8.47 o 
  -7   4   4       28.77       34.74      2.54 o 
  -6   4   4      549.91      500.89      8.31 o 
  -5   4   4      444.25      399.92      5.74 o 
  -4   4   4       98.88      116.86      2.85 o 
  -3   4   4       22.07       22.37      1.86 o 
  -2   4   4       28.94       30.08      2.15 o 
  -1   4   4     5434.08     5714.61     79.82 o 
   0   4   4      124.71      109.54      2.64 o 
   1   4   4       47.44       46.95      1.99 o 
   2   4   4       50.01       47.77      1.96 o 
   3   4   4      215.79      231.88      4.36 o 
   4   4   4       53.91       46.55      2.94 o 
   5   4   4      616.01      622.85     10.28 o 
   6   4   4      268.06      260.35      7.53 o 
   7   4   4       47.41       56.47      6.24 o 
   8   4   4        0.11       -2.21      2.21 o 
   9   4   4        4.29        5.78      3.28 o 
 -11   5   4       20.95       15.12      3.51 o 
 -10   5   4        0.35       -1.62      2.10 o 
  -9   5   4        8.46        7.57      2.45 o 
  -8   5   4       39.49       29.47      4.44 o 
  -7   5   4       29.54       26.62      2.81 o 
  -6   5   4        0.55       -0.74      1.11 o 
  -5   5   4      402.41      386.58      5.20 o 
  -4   5   4      533.55      606.08      8.70 o 
  -3   5   4     1096.38     1265.45     15.84 o 
  -2   5   4      250.01      280.07      4.22 o 
  -1   5   4      253.77      249.79      4.33 o 
   0   5   4      140.27      165.12      4.39 o 
   1   5   4      377.44      372.13      6.10 o 
   2   5   4       21.93       17.86      1.55 o 
   3   5   4       72.18       59.31      2.77 o 
   4   5   4        1.21        2.09      1.25 o 
   5   5   4       10.11        9.52      2.04 o 
   6   5   4       16.15       13.64      2.86 o 
   7   5   4        3.26        3.22      3.01 o 
   8   5   4       28.52       25.62      3.80 o 
   9   5   4       29.56       33.87      4.44 o 
 -11   6   4       15.44       19.52      3.62 o 
 -10   6   4       31.47       33.40      3.89 o 
  -9   6   4       12.49        7.76      2.60 o 
  -8   6   4      270.61      286.70      7.91 o 
  -7   6   4       26.84       25.74      3.36 o 
  -6   6   4     1223.40     1268.02     17.06 o 
  -5   6   4      491.19      485.91      6.27 o 
  -4   6   4      474.96      533.96      7.22 o 
  -3   6   4       29.99       21.94      1.53 o 
  -2   6   4      351.67      406.77      5.77 o 
  -1   6   4     4234.46     4410.40     50.61 o 
   0   6   4       38.70       32.88      2.24 o 
   1   6   4     1013.62     1013.71     13.51 o 
   2   6   4       90.97       81.55      2.87 o 
   3   6   4      105.01      105.01      3.57 o 
   4   6   4       37.32       40.40      2.27 o 
   5   6   4       64.81       74.76      3.64 o 
   6   6   4       36.61       38.71      3.65 o 
   7   6   4      139.68      152.30      6.44 o 
   8   6   4       23.12       27.17      4.01 o 
   9   6   4        3.75        1.78      4.24 o 
 -11   7   4        5.75        5.89      3.17 o 
 -10   7   4       23.54       22.90      4.44 o 
  -9   7   4       13.11       10.45      2.81 o 
  -8   7   4       34.39       39.55      3.65 o 
  -7   7   4      117.35      108.28      4.83 o 
  -6   7   4      578.83      587.36      9.61 o 
  -5   7   4      285.21      296.09      5.08 o 
  -4   7   4        0.37        1.58      0.98 o 
  -3   7   4       23.96       31.97      1.94 o 
  -2   7   4      421.55      446.84      6.32 o 
  -1   7   4        3.47        5.88      1.37 o 
   0   7   4      458.29      489.23      6.13 o 
   1   7   4       94.31       91.36      2.98 o 
   2   7   4       26.41       25.69      1.94 o 
   3   7   4      464.48      440.59      7.84 o 
   4   7   4       54.67       48.96      2.59 o 
   5   7   4       69.64       63.35      3.49 o 
   6   7   4       94.19      103.10      5.11 o 
   7   7   4        0.20        1.32      2.49 o 
   8   7   4        0.00        4.44      4.15 o 
 -11   8   4       39.95       47.57      4.84 o 
 -10   8   4        1.27       -2.03      4.02 o 
  -9   8   4       21.98       28.53      5.99 o 
  -8   8   4        0.03        0.36      2.17 o 
  -7   8   4      108.83      110.08      5.03 o 
  -6   8   4      594.97      565.49      9.57 o 
  -5   8   4      124.86      135.14      3.45 o 
  -4   8   4        0.00       -0.35      1.07 o 
  -3   8   4       20.27       15.93      1.34 o 
  -2   8   4      907.61      935.54     10.49 o 
  -1   8   4     1310.92     1236.33     17.44 o 
   0   8   4      733.52      700.80      9.09 o 
   1   8   4      385.82      378.67      7.87 o 
   2   8   4      326.31      321.05      6.33 o 
   3   8   4        0.99        1.66      2.25 o 
   4   8   4       30.38       35.81      2.62 o 
   5   8   4       54.60       44.31      3.19 o 
   6   8   4        2.24        6.45      2.30 o 
   7   8   4       93.07      112.55      5.94 o 
   8   8   4       27.34       36.88      4.38 o 
 -10   9   4       11.20        7.16      3.00 o 
  -9   9   4        6.78        9.82      2.84 o 
  -8   9   4       63.65       54.00      4.19 o 
  -7   9   4      165.03      168.94      6.21 o 
  -6   9   4      107.10      107.11      4.01 o 
  -5   9   4      362.12      341.39      6.91 o 
  -4   9   4       31.08       31.10      1.99 o 
  -3   9   4      143.86      135.37      3.15 o 
  -2   9   4      723.58      726.20      8.80 o 
  -1   9   4       14.95        9.48      2.24 o 
   0   9   4      942.18      980.45     12.88 o 
   1   9   4      346.06      348.41      6.70 o 
   2   9   4        0.08        0.27      1.53 o 
   3   9   4        0.11       -1.54      2.16 o 
   4   9   4       48.34       54.58      3.32 o 
   5   9   4       38.90       34.56      4.06 o 
   6   9   4       86.48       84.46      4.30 o 
   7   9   4        0.72       -0.28      2.67 o 
   8   9   4        0.25       -0.78      2.95 o 
 -10  10   4       27.62       34.73      4.89 o 
  -9  10   4       13.04       10.53      3.03 o 
  -8  10   4       59.81       60.35      4.52 o 
  -7  10   4       81.92       80.92      5.22 o 
  -6  10   4      554.35      552.32      9.94 o 
  -5  10   4        7.39       12.50      2.04 o 
  -4  10   4       80.45       75.80      2.92 o 
  -3  10   4      168.35      146.65      3.90 o 
  -2  10   4       37.40       35.78      1.91 o 
  -1  10   4       48.85       49.60      4.68 o 
   0  10   4      307.98      296.79      5.43 o 
   1  10   4      499.50      513.90      7.83 o 
   2  10   4       48.18       36.15      2.62 o 
   3  10   4        0.11        2.11      1.77 o 
   4  10   4      132.15      129.67      5.06 o 
   5  10   4       12.58       15.77      3.72 o 
   6  10   4       34.39       34.07      3.32 o 
   7  10   4       10.19        9.82      3.25 o 
 -10  11   4        8.66        7.93      3.46 o 
  -9  11   4        0.02        3.30      2.61 o 
  -8  11   4        0.05       -0.54      2.31 o 
  -7  11   4      287.64      270.08      9.58 o 
  -6  11   4       12.71       22.47      3.15 o 
  -5  11   4      466.17      476.82     12.55 o 
  -4  11   4       56.67       53.83      2.52 o 
  -3  11   4        2.60        2.92      1.34 o 
  -2  11   4      427.25      396.14      8.90 o 
  -1  11   4        9.30        3.28      1.98 o 
   0  11   4     1157.24     1123.68     15.73 o 
   1  11   4        2.64        0.64      1.42 o 
   2  11   4       31.35       30.63      2.68 o 
   3  11   4       13.20       13.67      2.28 o 
   4  11   4       10.00       12.83      2.43 o 
   5  11   4       73.70       80.36      4.78 o 
   6  11   4       15.57       17.46      2.82 o 
   7  11   4        6.03        8.17      3.40 o 
  -9  12   4        0.77       -3.00      3.29 o 
  -8  12   4        0.76        1.45      2.63 o 
  -7  12   4       69.72       65.02      3.88 o 
  -6  12   4       62.85       68.91      3.80 o 
  -5  12   4       32.07       33.76      2.91 o 
  -4  12   4      135.41      126.14      3.61 o 
  -3  12   4      108.29      101.93      3.52 o 
  -2  12   4       46.66       44.19      2.82 o 
  -1  12   4       19.30       13.66      2.30 o 
   0  12   4       96.02       92.09      3.76 o 
   1  12   4       33.93       28.41      2.74 o 
   2  12   4       15.30       20.33      2.72 o 
   3  12   4       36.77       34.41      3.02 o 
   4  12   4       22.52       23.90      2.87 o 
   5  12   4       19.82       21.99      3.80 o 
   6  12   4        4.79        8.85      3.24 o 
  -9  13   4        0.01        2.70      4.33 o 
  -8  13   4       15.70       16.34      3.72 o 
  -7  13   4      222.99      248.27      7.06 o 
  -6  13   4        1.50        2.69      2.35 o 
  -5  13   4       81.50       73.15      3.49 o 
  -4  13   4        7.65       10.00      2.26 o 
  -3  13   4        5.24        1.85      1.50 o 
  -2  13   4      116.37      119.08      4.21 o 
  -1  13   4        3.82       -0.61      1.83 o 
   0  13   4        0.83        2.08      1.82 o 
   1  13   4      173.85      166.16      4.52 o 
   2  13   4        0.45        1.52      1.65 o 
   3  13   4       14.68       16.57      2.31 o 
   4  13   4       42.26       50.85      4.17 o 
   5  13   4       36.82       36.02      3.56 o 
   6  13   4       22.33       24.78      4.04 o 
  -8  14   4       16.71       16.67      3.57 o 
  -7  14   4        0.03        1.83      3.44 o 
  -6  14   4        2.71        3.98      3.02 o 
  -5  14   4        8.64        7.20      2.19 o 
  -4  14   4        7.75       11.94      1.94 o 
  -3  14   4        0.19        2.23      1.52 o 
  -2  14   4       10.22       12.98      2.27 o 
  -1  14   4       56.00       62.52      3.91 o 
   0  14   4       53.07       44.83      3.55 o 
   1  14   4       45.25       46.18      3.06 o 
   2  14   4        1.11       -1.62      2.28 o 
   3  14   4       53.94       48.25      3.57 o 
   4  14   4        1.79        2.27      2.89 o 
   5  14   4        0.49       -2.76      2.76 o 
  -7  15   4        0.10       -0.61      2.08 o 
  -6  15   4       39.24       53.03      3.83 o 
  -5  15   4       89.73       98.30      4.52 o 
  -4  15   4        0.46        0.04      1.56 o 
  -3  15   4       15.97       18.66      3.68 o 
  -2  15   4      209.73      219.60      6.09 o 
  -1  15   4        1.67        3.81      2.32 o 
   0  15   4       79.01       82.92      8.77 o 
   1  15   4       27.38       24.11      4.03 o 
   2  15   4        4.50        4.06      6.85 o 
   3  15   4       22.22       19.82      3.70 o 
   4  15   4       10.26        6.61      5.59 o 
  -6  16   4        3.64        4.99      2.57 o 
  -5  16   4       13.87       16.97      3.26 o 
  -4  16   4        2.77       -2.12      2.13 o 
  -3  16   4       27.46       28.12      4.20 o 
  -2  16   4        0.03       -0.31      2.33 o 
  -1  16   4        0.24       -0.50      2.87 o 
   0  16   4       18.78       22.47      4.16 o 
   1  16   4        0.01        1.44      2.97 o 
   2  16   4       24.98       22.86      7.24 o 
   3  16   4        6.49        0.00      4.10 o 
  -5  17   4        0.03        0.72      4.45 o 
  -4  17   4       12.17       17.68      3.32 o 
  -3  17   4        1.76       -1.56      2.46 o 
  -2  17   4       65.14       65.82      4.75 o 
  -1  17   4       35.45       39.20      5.03 o 
   0  17   4       19.53       19.50      4.25 o 
   1  17   4        3.30       -3.07      3.07 o 
   2  17   4        0.06       -3.07      4.08 o 
  -2  18   4        0.82       -0.24      5.05 o 
  -1  18   4        8.13        4.13      4.98 o 
   0  18   4       17.67       10.66      5.53 o 
 -12   1   5       34.48       39.66      4.33 o 
 -11   1   5        1.82       -0.87      2.19 o 
 -10   1   5      113.76       99.22      4.66 o 
  -9   1   5       37.08       41.17      3.20 o 
  -8   1   5      656.99      613.85     10.40 o 
  -7   1   5      300.54      275.48      5.89 o 
  -6   1   5       34.25       39.36      2.22 o 
  -5   1   5        1.99        2.06      0.80 o 
  -4   1   5      283.77      295.01      4.24 o 
  -3   1   5      476.26      494.76      6.56 o 
  -2   1   5     2884.69     3320.07     37.31 o 
  -1   1   5       59.27       47.06      1.90 o 
   0   1   5       67.02       62.95      1.82 o 
   1   1   5      284.06      283.48      4.71 o 
   2   1   5      778.81      761.91     11.99 o 
   3   1   5     1658.06     1668.94     21.83 o 
   4   1   5        7.41        6.42      1.35 o 
   5   1   5      572.09      565.79      7.87 o 
   6   1   5       10.17        6.83      2.19 o 
   7   1   5        6.86       13.80      2.98 o 
   8   1   5       41.56       62.24      6.29 o 
   9   1   5        1.84       -2.26      3.17 o 
 -12   2   5        0.52        1.98      3.59 o 
 -11   2   5        1.25       -0.07      2.37 o 
 -10   2   5       46.97       38.78      3.91 o 
  -9   2   5      153.79      140.62      4.91 o 
  -8   2   5       30.31       33.98      2.74 o 
  -7   2   5        9.42        5.96      1.69 o 
  -6   2   5       62.39       62.58      2.74 o 
  -5   2   5       13.99       13.16      1.08 o 
  -4   2   5        5.57        4.58      0.87 o 
  -3   2   5       75.72       79.54      2.00 o 
  -2   2   5      795.47     1006.23     12.35 o 
  -1   2   5       24.32       24.67      1.47 o 
   0   2   5      313.12      353.71      6.56 o 
   1   2   5      237.17      273.46      4.28 o 
   2   2   5      625.96      683.02      8.76 o 
   3   2   5      243.93      266.12      5.49 o 
   4   2   5        5.55        7.44      1.65 o 
   5   2   5       19.02       17.96      1.87 o 
   6   2   5       31.17       25.66      4.31 o 
   7   2   5        0.44       -1.15      2.17 o 
   8   2   5        2.16        2.42      2.71 o 
   9   2   5       40.95       49.71      5.57 o 
 -12   3   5      115.23      144.30      7.01 o 
 -11   3   5        7.63        9.20      3.03 o 
 -10   3   5        0.02        1.65      2.51 o 
  -9   3   5      117.27      113.71      4.53 o 
  -8   3   5       95.19       97.80      3.96 o 
  -7   3   5      450.16      412.61      7.64 o 
  -6   3   5        3.91        6.52      1.61 o 
  -5   3   5       29.82       38.69      1.66 o 
  -4   3   5       69.35       83.80      2.64 o 
  -3   3   5     3741.75     3967.11     53.25 o 
  -2   3   5     1209.35     1130.21     15.86 o 
  -1   3   5      253.35      269.30      5.30 o 
   0   3   5     1353.27     1434.05     17.18 o 
   1   3   5      266.91      295.51      5.93 o 
   2   3   5       91.58       69.83      2.32 o 
   3   3   5     1986.91     1941.52     21.73 o 
   4   3   5       94.03       77.63      2.90 o 
   5   3   5       21.33       20.23      2.26 o 
   6   3   5       28.88       41.58      4.97 o 
   7   3   5        4.97        4.00      2.63 o 
   8   3   5       42.37       53.89      4.57 o 
 -12   4   5        0.51       -1.17      2.86 o 
 -11   4   5       51.73       47.99      4.66 o 
 -10   4   5       25.64       22.92      3.50 o 
  -9   4   5       22.43       19.19      3.06 o 
  -8   4   5      102.61       96.53      3.99 o 
  -7   4   5      213.45      218.44      5.31 o 
  -6   4   5      121.67      126.08      3.77 o 
  -5   4   5      539.16      541.39      8.04 o 
  -4   4   5        4.09        5.44      1.01 o 
  -3   4   5       66.72       71.95      2.24 o 
  -2   4   5      261.77      301.14      4.31 o 
  -1   4   5     1405.94     1470.68     20.03 o 
   0   4   5      133.96      133.61      3.26 o 
   1   4   5      777.04      845.38     10.29 o 
   2   4   5       36.35       35.78      2.63 o 
   3   4   5        3.48        1.59      1.34 o 
   4   4   5       46.39       39.99      3.07 o 
   5   4   5       30.06       24.99      2.50 o 
   6   4   5       13.09       11.23      2.72 o 
   7   4   5       84.10       83.31      5.18 o 
   8   4   5        6.58        3.70      3.02 o 
 -12   5   5       21.83       33.10      4.34 o 
 -11   5   5       11.49        7.58      5.71 o 
 -10   5   5      197.71      199.61      7.14 o 
  -9   5   5       12.07       11.78      3.12 o 
  -8   5   5      433.42      423.81      9.68 o 
  -7   5   5      711.30      715.40     13.12 o 
  -6   5   5       23.18       20.35      2.00 o 
  -5   5   5       83.32       97.15      2.90 o 
  -4   5   5      707.60      769.57     10.59 o 
  -3   5   5     1170.81     1222.05     15.42 o 
  -2   5   5      159.10      140.74      2.83 o 
  -1   5   5      102.37       93.45      4.65 o 
   0   5   5      685.61      710.87      9.84 o 
   1   5   5        0.23       -0.33      0.84 o 
   2   5   5        2.77        5.22      1.17 o 
   3   5   5      450.20      443.25      6.94 o 
   4   5   5        0.52       -1.01      1.31 o 
   5   5   5      727.35      786.02     18.00 o 
   6   5   5        7.05        6.69      2.67 o 
   7   5   5        1.27        3.43      4.86 o 
   8   5   5        1.67        1.79      2.87 o 
 -11   6   5       40.50       48.76      4.54 o 
 -10   6   5       29.65       28.74      3.67 o 
  -9   6   5       53.49       54.99      5.54 o 
  -8   6   5       88.31       72.21      4.87 o 
  -7   6   5      206.86      198.83      6.19 o 
  -6   6   5        5.10        7.38      1.76 o 
  -5   6   5       28.66       27.73      1.86 o 
  -4   6   5      159.26      136.80      3.46 o 
  -3   6   5       70.94       67.78      2.20 o 
  -2   6   5        0.30        0.48      0.81 o 
  -1   6   5       14.37       17.15      1.64 o 
   0   6   5      298.17      269.87      5.00 o 
   1   6   5       36.66       37.60      2.72 o 
   2   6   5       54.45       48.47      2.18 o 
   3   6   5        6.98        2.88      1.37 o 
   4   6   5      217.74      225.47      4.96 o 
   5   6   5       28.88       27.72      2.67 o 
   6   6   5        7.09        5.75      2.56 o 
   7   6   5        2.43        0.81      2.62 o 
   8   6   5        2.73        4.93      3.14 o 
 -11   7   5        1.22       -0.46      2.67 o 
 -10   7   5       33.25       35.75      4.00 o 
  -9   7   5       83.11       96.75      5.24 o 
  -8   7   5      130.58      123.92      7.85 o 
  -7   7   5      735.35      722.77     13.67 o 
  -6   7   5      139.79      111.86      7.23 o 
  -5   7   5       20.92       23.80      2.02 o 
  -4   7   5        1.92        0.03      1.12 o 
  -3   7   5       10.59        6.66      1.18 o 
  -2   7   5     1974.50     2009.44     21.85 o 
  -1   7   5      196.31      186.06      4.62 o 
   0   7   5      293.09      274.02      4.19 o 
   1   7   5       98.57      111.10      4.39 o 
   2   7   5        5.34        3.50      1.42 o 
   3   7   5     1126.31     1093.20     13.85 o 
   4   7   5       13.22        9.33      1.80 o 
   5   7   5       86.42       93.83      4.16 o 
   6   7   5       26.77       30.48      3.60 o 
   7   7   5        5.77        1.03      2.67 o 
   8   7   5        9.78       17.77      5.05 o 
 -11   8   5       18.46       11.95      3.23 o 
 -10   8   5       15.39       12.11      3.16 o 
  -9   8   5       40.69       30.90      4.25 o 
  -8   8   5      138.75      136.87      5.77 o 
  -7   8   5      499.91      480.86     10.53 o 
  -6   8   5       76.60       81.28      4.25 o 
  -5   8   5       21.34       18.51      1.93 o 
  -4   8   5       30.53       32.18      2.14 o 
  -3   8   5      542.34      561.63      8.78 o 
  -2   8   5       53.43       55.71      2.23 o 
  -1   8   5      309.08      326.82      5.91 o 
   0   8   5       21.00       19.01      2.05 o 
   1   8   5       47.34       52.17      2.61 o 
   2   8   5      215.17      210.36      5.11 o 
   3   8   5       86.13       82.18      5.38 o 
   4   8   5      647.59      653.22     12.26 o 
   5   8   5        0.14       -0.18      1.87 o 
   6   8   5        0.22       -0.03      2.44 o 
   7   8   5       27.81       27.56      5.29 o 
 -11   9   5       10.37        9.37      5.55 o 
 -10   9   5        5.10       11.26      3.80 o 
  -9   9   5       41.27       46.15      4.21 o 
  -8   9   5      142.13      130.16      5.70 o 
  -7   9   5        2.53       -1.13      2.01 o 
  -6   9   5       75.57       64.08      4.12 o 
  -5   9   5       40.37       44.86      2.38 o 
  -4   9   5       37.18       38.66      2.44 o 
  -3   9   5        5.66        4.72      1.39 o 
  -2   9   5     1259.96     1249.12     14.88 o 
  -1   9   5       17.10       15.90      2.53 o 
   0   9   5      154.34      176.50      3.94 o 
   1   9   5      122.35      112.22      3.74 o 
   2   9   5      107.31      103.54      3.77 o 
   3   9   5        3.09        5.61      1.90 o 
   4   9   5      227.03      232.55      5.42 o 
   5   9   5      173.68      190.46      5.86 o 
   6   9   5       14.81       12.52      5.21 o 
   7   9   5       35.59       36.08      5.96 o 
 -10  10   5        6.00        8.83      3.18 o 
  -9  10   5       25.15       18.84      3.44 o 
  -8  10   5        0.23        1.03      2.24 o 
  -7  10   5       74.52       61.54      8.77 o 
  -6  10   5       66.42       72.83      3.62 o 
  -5  10   5       70.06       64.23      3.32 o 
  -4  10   5      142.41      132.49      3.76 o 
  -3  10   5       46.16       51.07      3.11 o 
  -2  10   5       30.40       26.75      2.45 o 
  -1  10   5      208.56      219.88      5.90 o 
   0  10   5      288.15      297.35      5.50 o 
   1  10   5        5.18        3.20      1.64 o 
   2  10   5      186.01      187.64      5.18 o 
   3  10   5        0.51        1.69      1.78 o 
   4  10   5       63.64       74.36      3.92 o 
   5  10   5       75.87       85.06      7.70 o 
   6  10   5       30.57       31.23      4.11 o 
   7  10   5        6.57        9.19      6.35 o 
 -10  11   5        5.93        9.92      3.37 o 
  -9  11   5       29.13       32.33      4.17 o 
  -8  11   5       22.22       21.18      3.50 o 
  -7  11   5      142.95      151.24      5.14 o 
  -6  11   5       58.04       57.42      3.43 o 
  -5  11   5        7.01        4.54      1.92 o 
  -4  11   5      170.37      173.14      4.04 o 
  -3  11   5       65.34       84.64      4.47 o 
  -2  11   5      315.41      322.49      7.60 o 
  -1  11   5       74.31       69.63      4.76 o 
   0  11   5       49.40       43.64      3.52 o 
   1  11   5        0.28        0.48      1.56 o 
   2  11   5       31.92       34.60      4.12 o 
   3  11   5       45.47       45.42      4.92 o 
   4  11   5       98.16       97.75      5.42 o 
   5  11   5       80.51       93.02      8.48 o 
   6  11   5       20.29       10.52      3.56 o 
  -9  12   5       47.34       44.19      5.86 o 
  -8  12   5       15.03       15.78      3.40 o 
  -7  12   5       15.33       12.69      2.48 o 
  -6  12   5       25.71       29.18      5.35 o 
  -5  12   5        0.33       -1.51      1.51 o 
  -4  12   5        0.48       -0.23      1.60 o 
  -3  12   5      112.70      119.90      4.98 o 
  -2  12   5        4.40        1.10      2.56 o 
  -1  12   5      161.06      166.98      7.08 o 
   0  12   5       26.81       23.10      3.02 o 
   1  12   5        5.59        0.97      2.51 o 
   2  12   5      228.56      249.09      7.62 o 
   3  12   5        8.56        9.33      2.96 o 
   4  12   5       98.00      105.83      7.25 o 
   5  12   5       33.06       36.75      4.27 o 
   6  12   5        8.92       10.40      3.66 o 
  -9  13   5        0.48        0.70      8.49 o 
  -8  13   5       32.37       39.63      5.75 o 
  -7  13   5        6.18        9.06      3.07 o 
  -6  13   5        0.59        0.65      2.48 o 
  -5  13   5        0.45        1.82      1.99 o 
  -4  13   5       20.82       23.85      2.53 o 
  -3  13   5      136.87      136.23      5.39 o 
  -2  13   5       41.01       36.90      4.09 o 
  -1  13   5        5.83       10.27      3.10 o 
   0  13   5      127.87      128.35      6.73 o 
   1  13   5       23.94       24.77      3.37 o 
   2  13   5       42.11       39.75      4.87 o 
   3  13   5        0.05       -0.47      2.70 o 
   4  13   5        0.11       -1.23      4.06 o 
   5  13   5       22.35       23.02      4.76 o 
  -8  14   5        1.98       -0.22      3.47 o 
  -7  14   5      122.32      123.83      7.53 o 
  -6  14   5       30.24       31.60      3.56 o 
  -5  14   5        7.71        4.78      2.34 o 
  -4  14   5        3.33        1.56      1.89 o 
  -3  14   5        2.39        3.69      2.97 o 
  -2  14   5       14.19        6.30      3.03 o 
  -1  14   5      113.24      109.68      6.38 o 
   0  14   5        1.89        4.19      3.09 o 
   1  14   5       19.34       11.38      3.54 o 
   2  14   5       37.25       41.38      4.18 o 
   3  14   5        4.25        8.47      3.08 o 
   4  14   5       80.95       86.03      5.65 o 
  -7  15   5       18.46       23.25      3.66 o 
  -6  15   5       50.09       52.26      4.39 o 
  -5  15   5        2.49        3.35      2.45 o 
  -4  15   5        0.01       -1.05      2.07 o 
  -3  15   5        1.03       -1.33      2.90 o 
  -2  15   5       10.71       13.16      3.91 o 
  -1  15   5        9.69        8.17     10.91 o 
   0  15   5        2.01        0.35      3.15 o 
   1  15   5       40.25       35.39      4.74 o 
   2  15   5        3.85        2.73      3.16 o 
   3  15   5        2.61       -1.39      2.85 o 
   4  15   5       12.13       12.65      3.75 o 
  -6  16   5        5.22        5.47      2.79 o 
  -5  16   5        0.01        0.72      2.44 o 
  -4  16   5       13.40        8.48      3.50 o 
  -3  16   5       27.29       25.32      4.32 o 
  -2  16   5        0.03       -0.15      3.01 o 
  -1  16   5       55.93       60.86      5.72 o 
   0  16   5       14.52       10.27      5.61 o 
   1  16   5        5.42        5.08      3.77 o 
   2  16   5       34.42       44.03      5.82 o 
  -4  17   5       13.76       16.98      6.23 o 
  -3  17   5        6.37        1.56      3.31 o 
  -2  17   5        2.02        3.39      3.41 o 
  -1  17   5        0.00        5.06      3.55 o 
   0  17   5        1.48        3.66      3.46 o 
   1  17   5       21.00       14.69      4.41 o 
 -12   0   6       23.85       14.57      5.40 o 
 -11   0   6        3.70       -0.21      3.30 o 
 -10   0   6       10.41        7.76      3.55 o 
  -9   0   6      312.05      294.98      9.89 o 
  -8   0   6      778.93      803.59     19.73 o 
  -7   0   6       69.24       74.79      4.63 o 
  -6   0   6       79.31       60.96      6.73 o 
  -5   0   6      794.98      916.51     14.16 o 
  -4   0   6     2484.26     2424.04     39.32 o 
  -3   0   6        3.77        1.22      1.10 o 
  -2   0   6        0.38       -1.71      1.71 o 
  -1   0   6       21.80       17.23      2.90 o 
   0   0   6      526.34      567.58     10.98 o 
   1   0   6     4120.47     4218.28     67.76 o 
   2   0   6      376.74      362.38      8.77 o 
   3   0   6      272.95      267.14      6.54 o 
   4   0   6       21.30       26.93      2.73 o 
   5   0   6       13.71       10.33      2.39 o 
   6   0   6        3.47        1.08      5.01 o 
   7   0   6       16.45       15.47      5.11 o 
   8   0   6       19.48       31.64      6.69 o 
 -12   1   6       11.41        5.43      2.94 o 
 -11   1   6        5.87        4.25      3.41 o 
 -10   1   6        4.24        4.31      2.37 o 
  -9   1   6        0.01       -1.57      2.39 o 
  -8   1   6       63.32       68.48      3.45 o 
  -7   1   6      186.03      180.91      4.69 o 
  -6   1   6      251.53      270.68      4.61 o 
  -5   1   6       52.35       47.96      2.07 o 
  -4   1   6      111.78      129.50      2.82 o 
  -3   1   6      440.59      564.38      8.93 o 
  -2   1   6     5944.92     7508.88     96.76 o 
  -1   1   6      814.62     1075.98     15.65 o 
   0   1   6      173.63      158.60      3.11 o 
   1   1   6        4.27        3.91      1.16 o 
   2   1   6       36.55       34.44      1.88 o 
   3   1   6       44.13       45.14      2.95 o 
   4   1   6      142.35      145.99      3.81 o 
   5   1   6       30.16       32.18      2.16 o 
   6   1   6        0.01       -0.58      2.44 o 
   7   1   6        5.68        9.64      2.81 o 
   8   1   6       66.41       73.43      8.32 o 
 -12   2   6       26.62       25.85      4.03 o 
 -11   2   6       10.52       10.67      4.38 o 
 -10   2   6       95.84       89.05      4.46 o 
  -9   2   6       42.46       43.16      4.24 o 
  -8   2   6      439.75      428.83      8.18 o 
  -7   2   6       29.81       25.69      2.26 o 
  -6   2   6       46.92       49.11      3.23 o 
  -5   2   6        7.12        7.98      0.95 o 
  -4   2   6     3669.68     4088.65     42.04 o 
  -3   2   6     1868.28     1964.61     26.84 o 
  -2   2   6     3539.68     4156.36     54.54 o 
  -1   2   6      431.31      481.06      8.13 o 
   0   2   6       19.45       23.86      1.30 o 
   1   2   6     1096.40     1119.21     14.27 o 
   2   2   6     1117.64     1136.59     13.60 o 
   3   2   6      858.38      864.26     11.23 o 
   4   2   6      153.20      155.15      4.05 o 
   5   2   6       63.53       66.07      5.37 o 
   6   2   6      139.51      122.66      5.41 o 
   7   2   6       48.99       60.44      5.76 o 
   8   2   6       11.04        3.95      4.89 o 
 -12   3   6        5.80        0.19      3.62 o 
 -11   3   6       14.24       12.24      4.35 o 
 -10   3   6        7.86        7.47      2.96 o 
  -9   3   6        4.55        1.72      2.05 o 
  -8   3   6        2.16        2.41      1.88 o 
  -7   3   6       57.85       68.79      3.15 o 
  -6   3   6       31.70       34.34      2.22 o 
  -5   3   6       69.96       74.63      2.88 o 
  -4   3   6      124.90      123.39      2.97 o 
  -3   3   6     1062.95     1224.37     21.32 o 
  -2   3   6       32.14       41.94      5.63 o 
  -1   3   6       96.65      125.06      3.48 o 
   0   3   6       33.96       34.63      1.52 o 
   1   3   6       14.19       10.78      1.27 o 
   2   3   6       98.15      100.53      3.85 o 
   3   3   6       73.35       81.16      3.79 o 
   4   3   6      284.36      291.95      6.45 o 
   5   3   6      147.10      134.83      4.57 o 
   6   3   6       23.27       29.03      3.45 o 
   7   3   6        7.44       11.85      9.19 o 
   8   3   6       18.86       22.68      5.07 o 
 -12   4   6        6.51        5.73      5.87 o 
 -11   4   6       42.36       45.96      4.38 o 
 -10   4   6       43.20       38.65      3.79 o 
  -9   4   6      737.99      728.85     16.64 o 
  -8   4   6        0.18        0.79      1.93 o 
  -7   4   6        6.22       10.61      1.95 o 
  -6   4   6      404.15      399.29      7.20 o 
  -5   4   6        3.78        5.40      1.14 o 
  -4   4   6     1605.04     1678.64     20.56 o 
  -3   4   6     2916.63     3180.95     37.24 o 
  -2   4   6      325.23      359.71      8.20 o 
  -1   4   6      652.25      695.82     13.37 o 
   0   4   6       18.58       22.21      1.34 o 
   1   4   6     1438.12     1391.78     15.99 o 
   2   4   6        0.13        0.25      1.09 o 
   3   4   6       18.96       17.88      1.78 o 
   4   4   6        3.63        1.99      1.54 o 
   5   4   6       93.66       84.86      3.90 o 
   6   4   6       43.65       62.75      9.37 o 
   7   4   6        8.52       12.96      4.24 o 
   8   4   6        2.58       -1.73      7.83 o 
 -12   5   6        5.20        4.81      3.02 o 
 -11   5   6        1.23        2.64      2.52 o 
 -10   5   6       41.92       29.61      7.36 o 
  -9   5   6       93.39       90.32      4.93 o 
  -8   5   6        0.25       -1.17      1.87 o 
  -7   5   6       48.68       48.14      2.91 o 
  -6   5   6       36.05       40.35      2.69 o 
  -5   5   6     1016.96     1060.54     14.09 o 
  -4   5   6      182.49      200.81      4.12 o 
  -3   5   6     2454.21     2711.80     32.35 o 
  -2   5   6       19.39       22.41      1.93 o 
  -1   5   6        5.87        7.32      1.67 o 
   0   5   6      110.88      103.78      2.78 o 
   1   5   6       36.07       33.10      1.78 o 
   2   5   6      106.40      101.65      3.32 o 
   3   5   6       73.25       58.14      2.61 o 
   4   5   6        1.47        0.17      1.39 o 
   5   5   6       16.50       16.66      3.08 o 
   6   5   6       13.91       18.03      4.52 o 
   7   5   6        6.27        1.36      3.61 o 
   8   5   6       12.40        8.38      6.43 o 
 -11   6   6        0.28        0.36      3.82 o 
 -10   6   6       13.69       11.82      2.95 o 
  -9   6   6       46.79       53.81      4.03 o 
  -8   6   6      508.74      506.10     10.96 o 
  -7   6   6      171.17      171.05      6.38 o 
  -6   6   6       91.20       93.49      3.55 o 
  -5   6   6       95.23       93.63      3.08 o 
  -4   6   6      151.18      125.66      4.11 o 
  -3   6   6     1152.55     1214.86     15.98 o 
  -2   6   6      175.70      187.91      4.94 o 
  -1   6   6       39.19       42.00      3.60 o 
   0   6   6       81.42       78.76      4.01 o 
   1   6   6      581.40      574.41     12.22 o 
   2   6   6      313.88      325.80      7.94 o 
   3   6   6      405.62      401.65      7.85 o 
   4   6   6       60.69       72.44      3.60 o 
   5   6   6        2.17        2.63      2.52 o 
   6   6   6        0.01       -2.54      4.86 o 
   7   6   6        1.31       -0.50      3.67 o 
 -11   7   6        1.01       -2.30      2.49 o 
 -10   7   6       29.78       23.15      3.44 o 
  -9   7   6       24.15       25.21      5.20 o 
  -8   7   6        2.61        0.64      2.06 o 
  -7   7   6      195.02      217.27      6.55 o 
  -6   7   6       71.06       66.97      3.67 o 
  -5   7   6       16.28       16.21      2.14 o 
  -4   7   6      364.22      389.02      8.08 o 
  -3   7   6       24.55       27.49      2.01 o 
  -2   7   6      121.66      159.62      4.69 o 
  -1   7   6        2.62        4.72      2.11 o 
   0   7   6      344.09      326.87      8.79 o 
   1   7   6      247.72      243.56      6.46 o 
   2   7   6      439.08      416.12      7.91 o 
   3   7   6        0.26       -1.22      1.60 o 
   4   7   6       17.18       13.91      2.38 o 
   5   7   6       29.09       33.53      4.15 o 
   6   7   6        4.14       -3.20      3.20 o 
   7   7   6       20.57       39.65      5.92 o 
 -11   8   6       41.58       44.03      6.06 o 
 -10   8   6        7.55        4.60      3.16 o 
  -9   8   6       53.17       58.13      4.33 o 
  -8   8   6       40.16       48.37      3.89 o 
  -7   8   6       48.00       47.47      3.67 o 
  -6   8   6       13.40       10.19      3.17 o 
  -5   8   6        9.86        9.12      2.03 o 
  -4   8   6      969.06      972.94     13.94 o 
  -3   8   6       77.19       79.23      4.02 o 
  -2   8   6      227.06      252.57      7.26 o 
  -1   8   6      529.53      553.00     17.50 o 
   0   8   6      214.85      188.95      6.70 o 
   1   8   6       16.52       12.30      2.35 o 
   2   8   6        1.44        3.45      2.17 o 
   3   8   6       29.91       34.04      2.84 o 
   4   8   6       11.28        7.71      2.58 o 
   5   8   6       29.86       25.86      4.11 o 
   6   8   6       13.00        4.13      7.44 o 
   7   8   6        1.75        2.11      4.40 o 
 -11   9   6       14.28       20.50      5.66 o 
 -10   9   6       14.49        7.47      3.99 o 
  -9   9   6        0.60        0.91      3.11 o 
  -8   9   6       51.53       50.46      5.30 o 
  -7   9   6        7.19        4.68      6.35 o 
  -6   9   6      106.05       92.07      8.21 o 
  -5   9   6       34.81       40.41      3.05 o 
  -4   9   6       10.11        7.98      1.83 o 
  -3   9   6      602.59      628.42     10.15 o 
  -2   9   6      218.38      231.98      7.59 o 
  -1   9   6      112.06      105.70      5.34 o 
   0   9   6      131.59      118.89      4.75 o 
   1   9   6       14.91       12.69      2.57 o 
   2   9   6      230.07      232.13      7.01 o 
   3   9   6        0.05       -2.36      2.36 o 
   4   9   6       13.78       17.81      2.60 o 
   5   9   6       20.09       18.31      3.55 o 
   6   9   6        0.04        2.16      3.78 o 
 -10  10   6        3.73        1.41      3.41 o 
  -9  10   6       37.33       41.43      5.49 o 
  -8  10   6       75.15       77.72      6.21 o 
  -7  10   6       19.13       14.69      3.79 o 
  -6  10   6       14.26       16.72      3.74 o 
  -5  10   6      131.12      133.86      4.53 o 
  -4  10   6      378.70      407.55      7.89 o 
  -3  10   6      383.14      358.46      7.22 o 
  -2  10   6       44.89       42.56      3.96 o 
  -1  10   6      165.09      154.58      6.64 o 
   0  10   6       67.97       68.84      5.28 o 
   1  10   6       21.17       19.63      2.87 o 
   2  10   6       98.11       96.37      4.82 o 
   3  10   6       23.07       29.09      3.90 o 
   4  10   6      109.78      113.30      5.72 o 
   5  10   6        1.00        2.77      3.08 o 
   6  10   6        0.03        0.27      3.08 o 
 -10  11   6       28.36       25.19      5.22 o 
  -9  11   6        0.05        0.49      3.61 o 
  -8  11   6       41.43       37.94      7.65 o 
  -7  11   6       78.56       77.75      6.30 o 
  -6  11   6       22.57       25.85      4.26 o 
  -5  11   6       62.67       56.31      4.12 o 
  -4  11   6      589.06      589.01     14.47 o 
  -3  11   6      690.23      677.83     12.91 o 
  -2  11   6      179.47      197.13      7.81 o 
  -1  11   6       22.36       26.64      5.43 o 
   0  11   6       11.69        6.85      2.75 o 
   1  11   6       51.23       54.76      4.02 o 
   2  11   6        4.41        3.29      3.42 o 
   3  11   6       65.91       65.74      5.05 o 
   4  11   6       63.28       61.29      4.80 o 
   5  11   6       57.26       56.53      4.96 o 
   6  11   6        8.69        7.98      3.60 o 
  -9  12   6        0.82        4.24      3.83 o 
  -8  12   6       41.44       51.34      6.00 o 
  -7  12   6       32.09       23.39      5.37 o 
  -6  12   6       25.77       24.79      3.50 o 
  -5  12   6        1.04        4.35      2.39 o 
  -4  12   6       52.96       58.49      5.74 o 
  -3  12   6        2.30        4.99      2.76 o 
  -2  12   6        0.10       -0.50      2.90 o 
  -1  12   6      121.66      122.09      6.54 o 
   0  12   6      440.31      426.29     17.14 o 
   1  12   6        3.23        3.02      3.03 o 
   2  12   6       99.33      103.94      5.55 o 
   3  12   6       22.79       27.74      3.88 o 
   4  12   6       53.82       46.17      4.59 o 
   5  12   6        4.26        5.88      3.26 o 
  -9  13   6       27.88       32.63      5.76 o 
  -8  13   6       14.55       13.77      5.15 o 
  -7  13   6       17.83       28.26      5.09 o 
  -6  13   6       10.04        5.09      2.68 o 
  -5  13   6       51.16       44.88      4.99 o 
  -4  13   6        8.92       13.59      2.65 o 
  -3  13   6       38.97       39.12      7.15 o 
  -2  13   6       49.96       56.59      5.02 o 
  -1  13   6        2.11        4.35      4.54 o 
   0  13   6      176.82      166.41      7.66 o 
   1  13   6        2.30        2.24      2.65 o 
   2  13   6       50.45       51.99      4.71 o 
   3  13   6       27.55       31.74      4.11 o 
   4  13   6        8.11        9.41      3.56 o 
  -8  14   6       22.99       20.15      5.25 o 
  -7  14   6       72.45       97.49      5.96 o 
  -6  14   6        6.42        3.07      5.05 o 
  -5  14   6       14.25        9.53      3.25 o 
  -4  14   6        1.83        0.38      2.17 o 
  -3  14   6       29.38       30.13      4.23 o 
  -2  14   6       26.22       31.15      4.32 o 
  -1  14   6       51.06       54.43      5.09 o 
   0  14   6        6.90        1.73      2.92 o 
   1  14   6       39.76       41.96      4.17 o 
   2  14   6        0.62        1.37      2.89 o 
   3  14   6       15.50       21.09      5.29 o 
   4  14   6       20.19       14.16      3.93 o 
  -7  15   6       41.21       39.86      5.31 o 
  -6  15   6        1.15        5.25      3.18 o 
  -5  15   6       34.93       45.67      5.08 o 
  -4  15   6        4.18        4.21      3.32 o 
  -3  15   6       78.47       79.73      6.00 o 
  -2  15   6       38.24       37.19      4.68 o 
  -1  15   6        0.34       -0.86      2.89 o 
   0  15   6        8.08       11.07      3.71 o 
   1  15   6       16.72       22.30      4.22 o 
   2  15   6       84.93       92.00      5.87 o 
   3  15   6       12.47       10.09      3.67 o 
  -6  16   6       12.04        9.02      3.88 o 
  -5  16   6        5.30        6.24      3.43 o 
  -4  16   6        0.82        3.46      3.17 o 
  -3  16   6        5.57       -2.62      3.08 o 
  -2  16   6        5.40       10.53      3.67 o 
  -1  16   6        0.55       -2.93      2.93 o 
   0  16   6        2.27       -0.25      3.30 o 
   1  16   6       10.34       12.12      4.14 o 
   2  16   6        0.68       -0.18      4.89 o 
  -4  17   6        0.08       -1.65      4.67 o 
  -3  17   6       15.29       18.57      4.48 o 
  -2  17   6       54.33       59.98      6.13 o 
  -1  17   6       70.16       90.76      7.03 o 
   0  17   6       29.72       34.04      5.06 o 
 -12   1   7        1.20        2.93      2.88 o 
 -11   1   7       14.23       10.71      2.74 o 
 -10   1   7      492.05      476.15     11.48 o 
  -9   1   7       45.29       40.14      3.42 o 
  -8   1   7        3.27        4.78      1.91 o 
  -7   1   7      222.68      203.71      5.00 o 
  -6   1   7      788.37      831.50     10.58 o 
  -5   1   7     1826.77     1841.39     22.82 o 
  -4   1   7        1.90        9.93      1.21 o 
  -3   1   7      269.67      306.56      4.78 o 
  -2   1   7      490.28      599.37     13.63 o 
  -1   1   7      406.44      433.22      7.63 o 
   0   1   7     2570.10     2599.48     35.58 o 
   1   1   7      238.31      242.44      7.48 o 
   2   1   7      763.17      746.61     12.78 o 
   3   1   7       43.75       35.14      2.73 o 
   4   1   7       38.86       38.67      3.51 o 
   5   1   7       41.12       47.01      5.51 o 
   6   1   7        0.02        3.66      6.52 o 
 -12   2   7       14.57       12.74      3.26 o 
 -11   2   7        8.58        8.43      2.66 o 
 -10   2   7       27.50       23.06      3.15 o 
  -9   2   7       50.25       50.99      3.36 o 
  -8   2   7       92.00       84.20      3.75 o 
  -7   2   7       64.05       61.02      3.00 o 
  -6   2   7      345.27      352.29      6.60 o 
  -5   2   7       63.74       79.14      2.72 o 
  -4   2   7       27.02       33.09      1.89 o 
  -3   2   7       15.64       18.88      1.45 o 
  -2   2   7       45.49       47.25      3.09 o 
  -1   2   7      998.88     1122.66     16.67 o 
   0   2   7      200.52      210.57      5.11 o 
   1   2   7      427.90      408.31     11.68 o 
   2   2   7        0.81        1.52      1.55 o 
   3   2   7       75.47       72.33      3.31 o 
   4   2   7       71.55       64.95      4.01 o 
   5   2   7       31.31       31.59      3.32 o 
   6   2   7        4.65        8.32      6.47 o 
   7   2   7        0.23       -6.80      6.87 o 
 -12   3   7        0.21        1.50      2.77 o 
 -11   3   7       13.45       10.64      3.81 o 
 -10   3   7       65.76       62.91      8.06 o 
  -9   3   7        6.81        1.13      2.00 o 
  -8   3   7        1.00        2.58      2.08 o 
  -7   3   7        0.01       -1.21      1.84 o 
  -6   3   7      332.94      354.14      6.68 o 
  -5   3   7      269.73      248.08      4.89 o 
  -4   3   7        0.42       -0.86      0.86 o 
  -3   3   7      794.17      900.37     11.76 o 
  -2   3   7      199.30      227.60      5.06 o 
  -1   3   7     1231.75     1275.11     35.10 o 
   0   3   7      518.08      521.20     10.58 o 
   1   3   7      287.27      284.54      6.48 o 
   2   3   7       63.42       57.36      2.96 o 
   3   3   7      126.61      132.82      4.29 o 
   4   3   7        5.85        3.19      1.85 o 
   5   3   7      193.82      221.91      7.16 o 
   6   3   7        0.01        5.10      3.40 o 
   7   3   7      126.79      156.92     13.76 o 
 -12   4   7        2.85       -1.69      3.69 o 
 -11   4   7       36.06       28.43      4.90 o 
 -10   4   7       13.00       11.95      4.08 o 
  -9   4   7        2.20       -0.08      3.43 o 
  -8   4   7        5.37        5.34      2.24 o 
  -7   4   7        8.66        9.67      3.92 o 
  -6   4   7      256.15      285.81      8.62 o 
  -5   4   7     1065.63     1147.47     17.81 o 
  -4   4   7      303.47      346.76      7.08 o 
  -3   4   7        6.96        7.18      1.13 o 
  -2   4   7        0.16        0.74      1.04 o 
  -1   4   7        3.18        4.37      1.29 o 
   0   4   7        2.15        5.19      1.50 o 
   1   4   7      518.77      533.06     19.29 o 
   2   4   7       37.61       25.13      2.20 o 
   3   4   7        0.31       -0.55      1.56 o 
   4   4   7      179.66      206.76      5.73 o 
   5   4   7       73.06       76.57     11.68 o 
   6   4   7       11.62        6.00      3.89 o 
   7   4   7       44.98       57.23      8.58 o 
 -12   5   7        0.27        9.62      4.22 o 
 -11   5   7       33.46       36.96      8.73 o 
 -10   5   7      260.97      266.90     10.49 o 
  -9   5   7      102.36       92.25      6.46 o 
  -8   5   7      204.36      210.74      6.80 o 
  -7   5   7        6.31        4.13      2.63 o 
  -6   5   7      210.49      210.44     10.65 o 
  -5   5   7     1523.80     1522.77     22.89 o 
  -4   5   7      152.49      178.39      6.94 o 
  -3   5   7       37.10       43.23      2.15 o 
  -2   5   7       12.97        8.98      1.86 o 
  -1   5   7      203.02      190.42      9.19 o 
   0   5   7      802.40      751.34     12.70 o 
   1   5   7        6.52        9.05      1.81 o 
   2   5   7      150.21      155.92      4.57 o 
   3   5   7       46.02       45.70      3.33 o 
   4   5   7        4.28        3.38      1.87 o 
   5   5   7        9.23        7.10      2.80 o 
   6   5   7        2.64        1.34      3.60 o 
   7   5   7        6.78        3.09      5.22 o 
 -11   6   7       21.35       13.68      4.43 o 
 -10   6   7      122.32      126.44      7.77 o 
  -9   6   7       41.41       33.77      8.06 o 
  -8   6   7       30.23       29.61      5.55 o 
  -7   6   7       35.11       32.17      3.21 o 
  -6   6   7        0.65       -1.58      2.26 o 
  -5   6   7       24.38       29.86      2.53 o 
  -4   6   7      405.38      421.13      9.79 o 
  -3   6   7      700.54      713.27     10.56 o 
  -2   6   7      327.84      347.83      7.44 o 
  -1   6   7      373.47      386.18     10.61 o 
   0   6   7       30.55       29.90      2.40 o 
   1   6   7       31.06       34.27      2.70 o 
   2   6   7       23.34       17.15      2.53 o 
   3   6   7       29.02       25.41      2.51 o 
   4   6   7        0.60        2.15      1.97 o 
   5   6   7       35.17       35.60      3.93 o 
   6   6   7       29.22       36.09      5.37 o 
   7   6   7        4.99        7.58      4.62 o 
 -11   7   7       39.61       47.96     11.89 o 
 -10   7   7       65.76       67.37      6.22 o 
  -9   7   7        4.94        3.50      4.20 o 
  -8   7   7        4.59        7.47      3.40 o 
  -7   7   7       29.69       32.01      5.74 o 
  -6   7   7        1.24       -2.04      2.04 o 
  -5   7   7      626.52      620.12     11.58 o 
  -4   7   7      301.71      297.79      6.05 o 
  -3   7   7      803.91      803.42     11.79 o 
  -2   7   7       19.97       17.43      2.84 o 
  -1   7   7      243.77      208.92      5.59 o 
   0   7   7      218.05      205.64      6.97 o 
   1   7   7       47.07       48.18      4.75 o 
   2   7   7       43.27       44.00      2.93 o 
   3   7   7      416.98      412.74      8.42 o 
   4   7   7        5.92        8.16      2.28 o 
   5   7   7       16.05       22.20      3.54 o 
   6   7   7        0.26       -2.38      5.78 o 
 -11   8   7        6.46        1.80      3.76 o 
 -10   8   7       12.90       10.33      3.93 o 
  -9   8   7       63.99       64.86      5.96 o 
  -8   8   7       12.09        7.77      3.81 o 
  -7   8   7      127.39      131.20      6.89 o 
  -6   8   7      495.30      475.86     12.88 o 
  -5   8   7      195.16      190.82      5.74 o 
  -4   8   7      112.79      123.22      4.02 o 
  -3   8   7      100.58       95.34      4.45 o 
  -2   8   7       78.16       80.14      3.88 o 
  -1   8   7      115.00      117.87      5.49 o 
   0   8   7       39.56       35.84      3.50 o 
   1   8   7      229.55      230.51      5.79 o 
   2   8   7      166.64      177.71      5.27 o 
   3   8   7       38.98       34.63      2.99 o 
   4   8   7       66.29       73.40      4.04 o 
   5   8   7       18.74       19.95      3.57 o 
   6   8   7        0.65       -3.58      3.58 o 
 -11   9   7       34.99       21.79      6.21 o 
 -10   9   7       52.89       37.67      5.38 o 
  -9   9   7       39.78       37.25      5.18 o 
  -8   9   7        0.08        1.38      3.32 o 
  -7   9   7        8.45        6.85      3.36 o 
  -6   9   7       28.83       30.04      4.09 o 
  -5   9   7      317.79      316.60      6.79 o 
  -4   9   7       23.03       23.04      3.88 o 
  -3   9   7      130.75      135.52      4.98 o 
  -2   9   7      317.34      326.89      9.56 o 
  -1   9   7       98.26       88.57      5.28 o 
   0   9   7      102.76       91.01      5.30 o 
   1   9   7        0.12       -1.65      1.96 o 
   2   9   7      161.97      167.19      5.29 o 
   3   9   7        5.31        5.04      2.14 o 
   4   9   7      135.85      135.05      6.10 o 
   5   9   7        3.65        4.25      2.97 o 
   6   9   7       12.70        9.00      4.64 o 
 -10  10   7        3.73        5.07      5.62 o 
  -9  10   7       19.23       15.18      5.45 o 
  -8  10   7       13.37       11.38      3.78 o 
  -7  10   7        0.17       -0.12      3.00 o 
  -6  10   7      115.85      121.76      8.78 o 
  -5  10   7        0.10       -0.26      1.58 o 
  -4  10   7      151.13      167.44      4.98 o 
  -3  10   7        6.19        0.73      2.38 o 
  -2  10   7      111.29      113.51      5.82 o 
  -1  10   7       73.34       68.83      4.86 o 
   0  10   7       88.94       86.63      5.35 o 
   1  10   7       21.91       26.77      4.59 o 
   2  10   7        2.17        1.94      2.00 o 
   3  10   7      276.97      287.95      7.31 o 
   4  10   7        3.49        3.64      2.97 o 
   5  10   7        4.88        6.49      3.71 o 
 -10  11   7       18.22       22.55      5.82 o 
  -9  11   7       44.93       33.00     10.51 o 
  -8  11   7        6.59       11.51      3.75 o 
  -7  11   7        5.19        4.51      3.20 o 
  -6  11   7       73.83       72.78      4.69 o 
  -5  11   7       24.14       25.54      3.65 o 
  -4  11   7       40.53       40.49      3.29 o 
  -3  11   7       17.05       17.51      3.33 o 
  -2  11   7       35.82       35.74      4.42 o 
  -1  11   7        8.46       10.18      3.00 o 
   0  11   7      147.62      149.75      9.04 o 
   1  11   7        1.33        0.42      2.41 o 
   2  11   7      120.27      124.02      5.79 o 
   3  11   7       11.82       15.51      2.76 o 
   4  11   7        1.91        6.40      3.28 o 
   5  11   7       18.12       25.33      4.32 o 
  -9  12   7       84.79       99.04      7.71 o 
  -8  12   7       32.96       23.80      4.85 o 
  -7  12   7        2.50       -1.99      2.98 o 
  -6  12   7        8.54        9.11      3.09 o 
  -5  12   7       55.48       50.75      4.64 o 
  -4  12   7       13.62       11.76      2.49 o 
  -3  12   7       13.13       19.68      3.52 o 
  -2  12   7       54.16       49.97      6.52 o 
  -1  12   7      205.66      220.63      8.57 o 
   0  12   7        6.63       12.15      3.79 o 
   1  12   7       93.82      103.73      5.54 o 
   2  12   7        7.49        9.94      3.10 o 
   3  12   7        0.25       -0.46      2.09 o 
   4  12   7       20.95       12.35      3.81 o 
  -8  13   7        1.32        0.13      3.52 o 
  -7  13   7       33.23       43.48      4.68 o 
  -6  13   7       13.84        7.16      4.71 o 
  -5  13   7      110.18      103.51     10.36 o 
  -4  13   7       31.16       29.63      3.25 o 
  -3  13   7       44.50       44.07      5.74 o 
  -2  13   7       41.74       39.29      4.50 o 
  -1  13   7       11.37       14.44      3.49 o 
   0  13   7       41.75       42.31      4.74 o 
   1  13   7        7.50        5.86      3.36 o 
   2  13   7       56.72       63.87      7.32 o 
   3  13   7       43.53       47.68      3.96 o 
   4  13   7        3.80        7.20      3.58 o 
  -8  14   7       34.90       42.02      4.96 o 
  -7  14   7        1.54       -0.47      2.77 o 
  -6  14   7       41.32       41.66      4.91 o 
  -5  14   7       39.23       32.05      4.43 o 
  -4  14   7       99.44      102.48     10.30 o 
  -3  14   7       35.58       27.24      4.31 o 
  -2  14   7        0.26       -0.80      2.85 o 
  -1  14   7       28.93       31.48      7.57 o 
   0  14   7        0.00       -0.35      2.94 o 
   1  14   7       71.54       69.99      6.00 o 
   2  14   7       11.21       15.09      3.51 o 
   3  14   7        0.78        0.05      3.09 o 
  -7  15   7        0.40        1.75      3.27 o 
  -6  15   7        0.03       -1.04      2.95 o 
  -5  15   7       47.26       46.89      5.11 o 
  -4  15   7       20.46       16.15      4.00 o 
  -3  15   7        0.85        3.38      3.40 o 
  -2  15   7       51.71       46.54      5.27 o 
  -1  15   7        0.61       -0.73      3.07 o 
   0  15   7        0.59       -0.93      6.87 o 
   1  15   7        6.49        7.17      5.07 o 
   2  15   7       15.89       19.23      4.08 o 
  -5  16   7        5.97        3.31      5.38 o 
  -4  16   7       92.66      112.72      7.37 o 
  -3  16   7        3.13        2.56      3.35 o 
  -2  16   7        5.60        4.64      7.07 o 
  -1  16   7       23.84       30.79      4.91 o 
   0  16   7        3.59       -3.59      3.59 o 
 -12   0   8      119.94      131.49     14.33 o 
 -11   0   8        1.56        2.61      6.76 o 
 -10   0   8        5.66       -5.95      5.95 o 
  -9   0   8       12.69       18.52      6.96 o 
  -8   0   8      406.28      422.65     18.32 o 
  -7   0   8      353.59      365.61     16.41 o 
  -6   0   8      800.88      737.28     16.05 o 
  -5   0   8      659.62      790.63     22.56 o 
  -4   0   8       17.52       17.42      3.14 o 
  -3   0   8       73.81       71.25      5.46 o 
  -2   0   8     4059.84     4819.61    113.39 o 
  -1   0   8       55.40       53.32      5.33 o 
   0   0   8      204.39      206.39     10.12 o 
   1   0   8      156.91      171.32      9.59 o 
   2   0   8       22.00       16.13      4.39 o 
   3   0   8        3.20        5.62      3.49 o 
   4   0   8      165.93      154.51      9.83 o 
 -12   1   8        9.76        4.65      8.27 o 
 -11   1   8        7.03        1.21      5.10 o 
 -10   1   8      146.40      143.40      9.50 o 
  -9   1   8       19.50       25.70      5.04 o 
  -8   1   8        9.50       10.86      4.07 o 
  -7   1   8      243.71      244.84      9.17 o 
  -6   1   8        2.68        2.32      1.39 o 
  -5   1   8        3.68        2.98      2.52 o 
  -4   1   8       30.96       34.04      2.72 o 
  -3   1   8      305.58      355.95      9.14 o 
  -2   1   8        0.01        1.46      1.90 o 
  -1   1   8      239.70      267.68      8.07 o 
   0   1   8        3.28        1.45      2.01 o 
   1   1   8      536.15      560.06     13.55 o 
   2   1   8      419.74      431.51     13.70 o 
   3   1   8        0.45       -0.86      2.15 o 
   4   1   8        7.37        4.42      2.78 o 
   5   1   8        4.79        1.36      4.06 o 
 -12   2   8       59.30       74.98     11.87 o 
 -11   2   8        3.69        0.88      5.03 o 
 -10   2   8        1.14       -1.73      3.03 o 
  -9   2   8      229.79      239.69      7.50 o 
  -8   2   8        1.97       -0.31      2.04 o 
  -7   2   8      724.48      703.86     17.55 o 
  -6   2   8      206.33      200.66      6.96 o 
  -5   2   8        6.55        9.89      1.71 o 
  -4   2   8      330.42      326.20      8.42 o 
  -3   2   8      141.89      169.62      5.79 o 
  -2   2   8       39.63       35.60      3.03 o 
  -1   2   8      532.81      552.64     12.85 o 
   0   2   8      378.23      378.55     10.19 o 
   1   2   8      366.76      364.71     10.26 o 
   2   2   8       25.05       22.07      3.26 o 
   3   2   8       14.85       20.20      5.96 o 
   4   2   8      159.58      178.50     13.23 o 
   5   2   8        9.45        3.65      3.58 o 
   6   2   8      126.98      171.65     14.00 o 
 -12   3   8       13.87        9.04      5.75 o 
 -11   3   8       23.02       14.20      4.08 o 
 -10   3   8      161.19      150.65      6.54 o 
  -9   3   8      156.49      152.69      6.12 o 
  -8   3   8        1.72        1.27      2.24 o 
  -7   3   8        2.04        0.29      2.07 o 
  -6   3   8       25.88       29.47      2.93 o 
  -5   3   8       39.14       42.56      2.73 o 
  -4   3   8       99.89      112.57      3.62 o 
  -3   3   8        0.03       -1.33      1.33 o 
  -2   3   8       21.81       24.26      2.65 o 
  -1   3   8       36.14       46.29      5.60 o 
   0   3   8        6.46        4.96      2.13 o 
   1   3   8       74.23       74.57      4.74 o 
   2   3   8      250.76      248.20      8.35 o 
   3   3   8       70.06       70.06      5.58 o 
   4   3   8        7.79        9.81      2.76 o 
   5   3   8       20.83       20.65      4.40 o 
   6   3   8        0.12       16.55      8.54 o 
 -12   4   8       28.10       24.21      5.45 o 
 -11   4   8       18.48       23.18      4.63 o 
 -10   4   8        2.86        4.57      3.09 o 
  -9   4   8      185.59      178.96      6.68 o 
  -8   4   8        6.61        8.66      2.81 o 
  -7   4   8      628.28      625.71     12.52 o 
  -6   4   8     1436.81     1478.00     30.55 o 
  -5   4   8      589.69      612.03      9.49 o 
  -4   4   8        8.61        7.55      1.21 o 
  -3   4   8       10.01       14.14      1.70 o 
  -2   4   8      629.29      642.42     10.99 o 
  -1   4   8      381.65      384.29      7.79 o 
   0   4   8        0.68       -1.22      1.22 o 
   1   4   8      677.61      662.42     11.96 o 
   2   4   8        8.78        7.74      2.56 o 
   3   4   8      170.16      175.95      6.25 o 
   4   4   8        6.59       12.79      3.28 o 
   5   4   8       35.05       37.21      5.23 o 
   6   4   8        5.12        3.03      8.25 o 
 -12   5   8        0.01       -3.49      3.49 o 
 -11   5   8        5.40        6.76      3.99 o 
 -10   5   8        0.66       -2.75      2.75 o 
  -9   5   8      179.31      170.83      9.15 o 
  -8   5   8      546.37      549.80     17.04 o 
  -7   5   8       90.59       97.42      4.77 o 
  -6   5   8      261.14      279.90      8.91 o 
  -5   5   8      119.71      125.58      4.38 o 
  -4   5   8        2.28        1.30      1.20 o 
  -3   5   8       17.13       15.51      1.70 o 
  -2   5   8      262.21      242.65      6.34 o 
  -1   5   8      236.69      239.74      5.93 o 
   0   5   8      112.57      103.18      5.43 o 
   1   5   8       54.26       44.60      3.02 o 
   2   5   8       75.90       83.14      4.02 o 
   3   5   8        0.10       -0.57      1.79 o 
   4   5   8        2.52        4.03      2.73 o 
   5   5   8       48.87       64.43      8.87 o 
   6   5   8        0.79       -3.53      7.46 o 
 -11   6   8       66.60       65.92      9.67 o 
 -10   6   8       22.93       19.88      4.39 o 
  -9   6   8       13.34       16.47      3.86 o 
  -8   6   8      127.93      138.55      7.08 o 
  -7   6   8      122.48      124.77      5.71 o 
  -6   6   8        1.00        1.89      2.31 o 
  -5   6   8      247.70      250.91      6.42 o 
  -4   6   8       16.34       15.59      1.82 o 
  -3   6   8      769.86      818.78     14.04 o 
  -2   6   8      276.24      271.87      6.52 o 
  -1   6   8      153.70      154.89      4.83 o 
   0   6   8       87.60       87.37      3.87 o 
   1   6   8      202.73      198.74      6.61 o 
   2   6   8       65.98       65.44      3.79 o 
   3   6   8       70.48       76.32      4.31 o 
   4   6   8       54.96       61.38      4.88 o 
   5   6   8       31.11       29.93      7.19 o 
   6   6   8       16.96       18.13      9.02 o 
 -11   7   8        3.95       -0.98      4.82 o 
 -10   7   8       25.05       26.79      5.58 o 
  -9   7   8        4.12        2.76      3.07 o 
  -8   7   8      175.81      165.49      7.73 o 
  -7   7   8       53.62       59.08      5.67 o 
  -6   7   8       98.48       98.46      5.57 o 
  -5   7   8       50.86       47.59      2.74 o 
  -4   7   8      640.99      704.18     14.84 o 
  -3   7   8        9.52        8.15      2.08 o 
  -2   7   8      136.03      126.06      4.65 o 
  -1   7   8      187.68      199.25      8.01 o 
   0   7   8      223.52      216.70      7.45 o 
   1   7   8        0.28       -1.53      1.53 o 
   2   7   8        1.08        0.45      1.79 o 
   3   7   8       28.32       23.92      2.77 o 
   4   7   8        2.36        5.40      2.35 o 
   5   7   8       15.02       10.76      4.43 o 
   6   7   8        2.32       -3.97      7.35 o 
 -11   8   8       50.31       50.54      6.32 o 
 -10   8   8        0.05        1.32      3.74 o 
  -9   8   8        2.68        3.36      3.05 o 
  -8   8   8       35.01       38.42      4.76 o 
  -7   8   8      288.92      298.65     10.17 o 
  -6   8   8       15.42       10.16      8.56 o 
  -5   8   8        1.42       -1.88      2.26 o 
  -4   8   8      192.81      202.96      5.20 o 
  -3   8   8        0.28        1.29      2.04 o 
  -2   8   8       12.98       13.32      2.80 o 
  -1   8   8       31.12       31.23      3.43 o 
   0   8   8      280.30      267.34      7.05 o 
   1   8   8        0.07       -1.07      3.72 o 
   2   8   8        8.12        5.26      2.02 o 
   3   8   8       11.85        8.07      2.36 o 
   4   8   8        4.71        8.76      4.40 o 
   5   8   8       25.96       23.63      3.95 o 
 -10   9   8       10.32       12.26      4.07 o 
  -9   9   8        0.64       -1.87      6.71 o 
  -8   9   8       10.99        8.89      3.57 o 
  -7   9   8       12.22       13.70      3.64 o 
  -6   9   8       77.61       72.45      5.52 o 
  -5   9   8        5.17        3.69      1.79 o 
  -4   9   8        9.18        9.27      1.94 o 
  -3   9   8       81.29       91.25      5.32 o 
  -2   9   8       41.71       46.12      4.10 o 
  -1   9   8      201.98      207.50     10.99 o 
   0   9   8        8.83        3.69      2.59 o 
   1   9   8       82.53       71.77      4.92 o 
   2   9   8       25.89       21.81      2.74 o 
   3   9   8      105.06      118.04      4.99 o 
   4   9   8      110.62      115.89      6.09 o 
   5   9   8        8.57       10.94      3.64 o 
 -10  10   8        3.59        6.21      3.81 o 
  -9  10   8        2.93        2.27      3.63 o 
  -8  10   8       14.34       11.37      3.81 o 
  -7  10   8       32.84       39.97      5.04 o 
  -6  10   8      172.76      186.05      6.92 o 
  -5  10   8        3.01        2.47      2.20 o 
  -4  10   8      220.63      239.54      6.02 o 
  -3  10   8        1.46        0.47      2.59 o 
  -2  10   8       62.37       63.15      4.85 o 
  -1  10   8       50.14       48.14      5.94 o 
   0  10   8       11.06        5.78      4.28 o 
   1  10   8       87.80       78.79      4.43 o 
   2  10   8       67.39       60.41      3.78 o 
   3  10   8       51.29       62.62      6.54 o 
   4  10   8       58.62       59.69      5.06 o 
  -9  11   8        0.01       -3.09      3.09 o 
  -8  11   8      117.94      133.45     16.51 o 
  -7  11   8        3.30        6.58      5.29 o 
  -6  11   8       52.42       53.68      4.13 o 
  -5  11   8      106.72      109.58      5.31 o 
  -4  11   8       20.40       21.06      3.54 o 
  -3  11   8        6.34        3.49      2.82 o 
  -2  11   8        1.09       -0.60      3.69 o 
  -1  11   8        9.52        6.95      2.96 o 
   0  11   8      177.35      190.63     11.24 o 
   1  11   8       15.22       13.05      4.52 o 
   2  11   8       20.08       18.71      2.86 o 
   3  11   8        5.20        2.72      2.45 o 
   4  11   8        0.26       -2.00      2.93 o 
  -9  12   8        2.14       -0.51     12.03 o 
  -8  12   8        1.60        2.35      3.70 o 
  -7  12   8       59.53       60.19      4.72 o 
  -6  12   8        0.17        2.31      2.45 o 
  -5  12   8       15.50       11.31      3.05 o 
  -4  12   8        5.60        4.24      3.32 o 
  -3  12   8        0.09       -2.48      2.48 o 
  -2  12   8       48.06       51.48      4.91 o 
  -1  12   8      134.53      135.37     11.81 o 
   0  12   8       83.76       75.17      5.74 o 
   1  12   8       23.27       23.31      4.29 o 
   2  12   8       22.12       17.66      3.66 o 
   3  12   8       10.77       11.76      2.95 o 
  -8  13   8        0.57        4.73      5.41 o 
  -7  13   8       18.20       22.08      3.80 o 
  -6  13   8       23.43       26.28      6.06 o 
  -5  13   8       26.42       39.92      4.56 o 
  -4  13   8        0.59       -2.66      2.66 o 
  -3  13   8      162.16      164.17      7.94 o 
  -2  13   8        4.15        7.43      3.65 o 
  -1  13   8      171.50      177.52      8.33 o 
   0  13   8        2.57        6.91      3.36 o 
   1  13   8       18.34       17.30      5.60 o 
   2  13   8        0.56       -1.08      2.47 o 
   3  13   8       17.50       17.66      3.17 o 
  -7  14   8        0.45       -2.72      5.21 o 
  -6  14   8       34.50       42.92      5.03 o 
  -5  14   8        5.32        6.91      6.25 o 
  -4  14   8        5.85        8.58      3.61 o 
  -3  14   8        6.88        7.19      3.58 o 
  -2  14   8        0.74        0.32      3.32 o 
  -1  14   8        0.84        6.08      3.28 o 
   0  14   8        3.54        8.36      6.73 o 
   1  14   8       66.63       73.33     10.02 o 
   2  14   8        0.39        3.26      3.55 o 
  -6  15   8        0.22        0.14      2.98 o 
  -5  15   8        3.41        1.51      4.89 o 
  -4  15   8       22.93       27.22      4.78 o 
  -3  15   8        0.37        1.34      3.34 o 
  -2  15   8        0.15       -1.38      3.43 o 
  -1  15   8        8.43       10.07      3.83 o 
   0  15   8       49.12       49.92      6.90 o 
  -4  16   8       14.97        9.10      6.90 o 
  -3  16   8        0.16        0.43      3.50 o 
  -2  16   8       27.89       16.69      6.74 o 
 -12   1   9        1.06       -2.17      7.36 o 
 -11   1   9        7.85        9.14      5.51 o 
 -10   1   9        4.90        5.71      4.90 o 
  -9   1   9       15.28       22.98      5.23 o 
  -8   1   9      555.86      517.63     23.24 o 
  -7   1   9       18.64       13.29      5.09 o 
  -6   1   9      314.15      321.43      8.20 o 
  -5   1   9      101.78      113.87      4.89 o 
  -4   1   9       87.36      112.03     10.18 o 
  -3   1   9     1068.94     1155.46     25.08 o 
  -2   1   9      616.78      678.29     15.32 o 
  -1   1   9      675.33      698.98     15.91 o 
   0   1   9      248.53      236.83      8.09 o 
   1   1   9        6.53        6.66      2.49 o 
   2   1   9      299.87      311.59      9.97 o 
   3   1   9       13.03        0.79      2.61 o 
   4   1   9       26.90       22.78      5.79 o 
 -12   2   9        5.04       -1.51      9.06 o 
 -11   2   9       15.80        3.56      5.38 o 
 -10   2   9       22.72       20.07      5.69 o 
  -9   2   9       49.75       48.78      5.91 o 
  -8   2   9        5.06       12.22      4.21 o 
  -7   2   9      145.01      135.62      7.33 o 
  -6   2   9       14.40       12.65      2.14 o 
  -5   2   9       27.56       27.22      2.79 o 
  -4   2   9      241.91      269.77      7.93 o 
  -3   2   9       20.93       17.78      2.69 o 
  -2   2   9      127.75      142.98      6.06 o 
  -1   2   9      498.17      490.40     12.43 o 
   0   2   9        0.42       -0.44      1.85 o 
   1   2   9      124.67      113.89      6.88 o 
   2   2   9       26.97       25.12      4.83 o 
   3   2   9       10.18        5.65      3.04 o 
   4   2   9        0.01       -3.45      5.69 o 
   5   2   9       15.64       14.33      5.20 o 
 -12   3   9        3.08       -7.86      7.86 o 
 -11   3   9       37.05       27.61      9.61 o 
 -10   3   9       19.64       16.19      5.52 o 
  -9   3   9       11.65       18.76      5.04 o 
  -8   3   9      238.03      265.52     13.91 o 
  -7   3   9       28.81       32.78      4.90 o 
  -6   3   9       38.25       46.70      4.07 o 
  -5   3   9       21.69       24.84      2.50 o 
  -4   3   9      165.67      154.15      8.74 o 
  -3   3   9      189.70      209.82      7.10 o 
  -2   3   9        1.16        0.42      1.96 o 
  -1   3   9      271.95      268.42      8.53 o 
   0   3   9      107.90      112.39      7.78 o 
   1   3   9       17.34       16.65      2.94 o 
   2   3   9      323.39      354.02     10.90 o 
   3   3   9        0.65        3.54      2.80 o 
   4   3   9      281.05      286.68     10.16 o 
   5   3   9        0.14        4.50      4.54 o 
 -12   4   9       12.62       -7.20      8.89 o 
 -11   4   9       16.04        3.34      8.05 o 
 -10   4   9       21.24       16.19      8.23 o 
  -9   4   9       40.12       46.06      6.22 o 
  -8   4   9        4.42        2.32      3.96 o 
  -7   4   9        1.60       -0.07      3.69 o 
  -6   4   9       15.78       16.82      3.09 o 
  -5   4   9        3.90       -1.30      1.57 o 
  -4   4   9       19.80       24.28      2.58 o 
  -3   4   9       13.25        9.38      2.48 o 
  -2   4   9       39.37       35.68      3.44 o 
  -1   4   9      198.28      175.09      6.79 o 
   0   4   9       68.76       65.97      4.52 o 
   1   4   9       39.52       41.52      5.20 o 
   2   4   9        0.45        2.41      2.62 o 
   3   4   9      100.15      104.74      8.74 o 
   4   4   9        1.30        2.32      4.02 o 
   5   4   9        9.17        0.79      4.63 o 
 -11   5   9       20.71       15.84      9.39 o 
 -10   5   9        1.02       -6.96      6.96 o 
  -9   5   9      136.98      138.53     11.82 o 
  -8   5   9       14.56       14.30      4.47 o 
  -7   5   9        5.23        4.56      5.73 o 
  -6   5   9        2.86        2.18      2.73 o 
  -5   5   9      261.40      258.69      6.78 o 
  -4   5   9      115.80      110.28      6.12 o 
  -3   5   9     1732.04     1731.11     32.15 o 
  -2   5   9        0.06        0.10      2.01 o 
  -1   5   9      385.79      349.00     10.12 o 
   0   5   9       17.12       14.02      2.78 o 
   1   5   9      128.73      107.94      5.77 o 
   2   5   9       81.25       92.34      5.68 o 
   3   5   9        0.19       -1.54      2.66 o 
   4   5   9       12.73        7.20      3.29 o 
   5   5   9       17.08       14.42      5.49 o 
 -11   6   9       15.84        5.35      8.82 o 
 -10   6   9        1.10        6.01      7.79 o 
  -9   6   9       14.47        4.67      6.98 o 
  -8   6   9       17.47       11.78      4.68 o 
  -7   6   9       52.96       42.48      7.81 o 
  -6   6   9        0.01       -4.50      4.72 o 
  -5   6   9       79.10       72.32      4.01 o 
  -4   6   9      419.93      403.30      9.01 o 
  -3   6   9      104.19      119.70      5.22 o 
  -2   6   9       15.36       18.81      3.01 o 
  -1   6   9       40.99       44.64      3.86 o 
   0   6   9       22.66       19.50      3.10 o 
   1   6   9      199.11      197.66      8.35 o 
   2   6   9        1.57       -2.16      2.86 o 
   3   6   9       60.32       56.50      6.02 o 
   4   6   9        0.90        0.88      3.03 o 
   5   6   9        5.02        0.06      3.72 o 
 -11   7   9       42.08       35.77     10.31 o 
 -10   7   9        7.30        9.68      8.54 o 
  -9   7   9       22.00       21.33      8.14 o 
  -8   7   9       89.88      101.16     10.99 o 
  -7   7   9       71.50       78.39      9.59 o 
  -6   7   9       75.02       73.91      9.28 o 
  -5   7   9       50.86       61.04      3.73 o 
  -4   7   9       80.30       83.20      4.26 o 
  -3   7   9      245.35      238.61      6.81 o 
  -2   7   9      110.61      109.64      4.67 o 
  -1   7   9      186.52      185.13      9.91 o 
   0   7   9      159.12      157.74      6.81 o 
   1   7   9        4.83        0.41      2.34 o 
   2   7   9       20.81       26.51      3.82 o 
   3   7   9        0.19       -0.19      2.86 o 
   4   7   9       75.16       73.57      5.88 o 
   5   7   9        3.93        4.70      4.30 o 
 -10   8   9       56.90       54.63      5.88 o 
  -9   8   9        0.64       -0.36      2.94 o 
  -8   8   9       38.67       44.41      4.91 o 
  -7   8   9        1.32        0.40      2.70 o 
  -6   8   9       34.15       33.25      3.22 o 
  -5   8   9       26.39       16.69      3.27 o 
  -4   8   9       69.16       74.24      5.75 o 
  -3   8   9      199.22      191.72      6.06 o 
  -2   8   9      543.69      520.71     19.75 o 
  -1   8   9       11.87        7.22      2.59 o 
   0   8   9       45.14       45.65      4.28 o 
   1   8   9       16.44        9.15      3.01 o 
   2   8   9       20.95       19.19      3.73 o 
   3   8   9        1.17        5.33      3.27 o 
   4   8   9       23.10       32.57      5.63 o 
 -10   9   9        6.67       11.62      4.07 o 
  -9   9   9       21.53       28.03      7.12 o 
  -8   9   9       15.73       17.61      7.52 o 
  -7   9   9      116.79      115.92      6.76 o 
  -6   9   9        0.91        1.32      2.00 o 
  -5   9   9       41.77       37.92      2.87 o 
  -4   9   9       28.29       20.57      2.93 o 
  -3   9   9      195.79      195.23      7.52 o 
  -2   9   9       23.67       29.42      3.60 o 
  -1   9   9       48.70       43.88      3.41 o 
   0   9   9        0.02       -1.90      1.90 o 
   1   9   9        7.07        8.69      3.11 o 
   2   9   9      228.95      234.78     12.90 o 
   3   9   9       54.87       43.85      4.98 o 
   4   9   9       52.58       52.32      6.33 o 
 -10  10   9        1.47        0.61      8.39 o 
  -9  10   9       22.85       25.57      4.71 o 
  -8  10   9        3.67        1.77      3.11 o 
  -7  10   9        5.05        2.53      3.17 o 
  -6  10   9       13.20       15.57      2.81 o 
  -5  10   9        0.05       -0.42      1.80 o 
  -4  10   9      183.18      180.54      7.50 o 
  -3  10   9       12.58       14.85      3.32 o 
  -2  10   9      125.70      122.29     11.84 o 
  -1  10   9        6.56       -2.40      2.40 o 
   0  10   9        4.07        4.34      3.22 o 
   1  10   9      179.93      171.94      6.39 o 
   2  10   9       17.34       16.01      4.44 o 
   3  10   9      176.42      188.00     12.16 o 
   4  10   9        0.97       -4.92      4.92 o 
  -9  11   9        3.11        2.28      3.82 o 
  -8  11   9       10.33        5.85      4.52 o 
  -7  11   9        0.58       -0.10      2.32 o 
  -6  11   9       16.35       14.39      3.00 o 
  -5  11   9        0.95        2.86      2.49 o 
  -4  11   9       53.83       49.98      7.67 o 
  -3  11   9       24.63       21.76      3.71 o 
  -2  11   9       18.29       17.31      3.72 o 
  -1  11   9       38.36       36.66      4.36 o 
   0  11   9      125.76      112.49      5.39 o 
   1  11   9        6.10        3.16      2.50 o 
   2  11   9        4.49        1.33      3.49 o 
   3  11   9        9.74       10.55      3.72 o 
  -8  12   9       10.94        9.30      3.50 o 
  -7  12   9        1.28        2.74      2.72 o 
  -6  12   9        0.59       -1.11      6.78 o 
  -5  12   9       63.11       64.01      5.14 o 
  -4  12   9       12.14       14.57      3.72 o 
  -3  12   9        1.52       -2.06      2.91 o 
  -2  12   9      122.86      137.48     17.16 o 
  -1  12   9        2.15       -2.29      2.84 o 
   0  12   9       22.21       25.54      6.96 o 
   1  12   9       44.59       41.92      4.05 o 
   2  12   9        0.29       -0.64      3.69 o 
  -8  13   9       44.67       51.31      4.93 o 
  -7  13   9       14.44       22.79      4.23 o 
  -6  13   9       22.88       24.73      4.20 o 
  -5  13   9       29.76       25.43      6.19 o 
  -4  13   9       80.87       90.45      8.00 o 
  -3  13   9       35.93       36.64      4.79 o 
  -2  13   9        6.25        3.76      3.42 o 
  -1  13   9       25.66       26.70      4.43 o 
   0  13   9       46.69       41.34      5.12 o 
   1  13   9        2.26        7.21      2.87 o 
  -6  14   9        4.16        1.89      3.43 o 
  -5  14   9       22.53       24.91      6.65 o 
  -4  14   9       60.91       52.33     11.77 o 
  -3  14   9       15.06       21.58      4.62 o 
  -2  14   9       46.77       41.21      5.17 o 
  -1  14   9       24.86       29.22      8.71 o 
   0  14   9       21.97       29.44      4.93 o 
  -5  15   9       54.19       50.63      8.29 o 
  -4  15   9        1.01        2.39      9.11 o 
  -3  15   9       14.35       19.27      4.59 o 
  -2  15   9        0.03       -2.66      3.49 o 
  -1  15   9        5.31       -4.90      5.50 o 
 -12   0  10       54.15       34.41     10.14 o 
 -11   0  10       20.59       26.44      9.77 o 
 -10   0  10       32.74       40.88      9.17 o 
  -9   0  10      191.28      180.93     12.75 o 
  -8   0  10      166.06      202.90     13.28 o 
  -7   0  10       50.74       65.77      8.65 o 
  -6   0  10      223.27      217.73     10.20 o 
  -5   0  10       69.37       78.10      6.69 o 
  -4   0  10      893.87      971.08     28.48 o 
  -3   0  10      636.16      769.26     24.20 o 
  -2   0  10      187.14      154.31      9.39 o 
  -1   0  10       42.45       24.05      4.67 o 
   0   0  10       86.29       93.57      7.66 o 
   1   0  10      210.84      256.53     12.90 o 
   2   0  10       96.29       84.33      7.97 o 
   3   0  10        0.17        0.24      3.66 o 
   4   0  10        0.21       -0.88      3.73 o 
 -12   1  10        2.18       -2.32      5.79 o 
 -11   1  10        2.49        5.28      5.33 o 
 -10   1  10       15.27       12.61      5.46 o 
  -9   1  10        6.43       10.86      4.68 o 
  -8   1  10        2.42        2.53      4.02 o 
  -7   1  10        0.20        2.52      3.70 o 
  -6   1  10      115.27      127.66      4.83 o 
  -5   1  10       53.52       57.43      4.11 o 
  -4   1  10       22.14       16.43      2.96 o 
  -3   1  10       15.85       21.31      3.22 o 
  -2   1  10        2.36        4.57      2.54 o 
  -1   1  10        0.50       -0.25      2.29 o 
   0   1  10       12.91       18.08      3.18 o 
   1   1  10       45.81       54.01      4.77 o 
   2   1  10        5.11        2.06      2.84 o 
   3   1  10        8.04        4.86      3.12 o 
   4   1  10        8.71        6.41      3.21 o 
 -12   2  10        7.34       15.80     10.05 o 
 -11   2  10       38.31       27.40     10.23 o 
 -10   2  10      273.63      298.06     12.27 o 
  -9   2  10      204.15      221.18     10.11 o 
  -8   2  10        0.68        4.14      3.90 o 
  -7   2  10       37.34       32.09      4.94 o 
  -6   2  10        1.43        3.25      1.91 o 
  -5   2  10      416.21      463.72     11.71 o 
  -4   2  10      175.76      159.99      6.44 o 
  -3   2  10       75.01       69.20      4.65 o 
  -2   2  10       22.14       13.34      2.91 o 
  -1   2  10        8.49        5.91      2.56 o 
   0   2  10      220.39      223.63      8.27 o 
   1   2  10       40.28       31.18      4.51 o 
   2   2  10       14.10       17.60      4.87 o 
   3   2  10       61.64       50.81      4.95 o 
   4   2  10        1.51        7.23      3.17 o 
 -12   3  10       17.29       13.39      9.37 o 
 -11   3  10       19.28       12.43     11.17 o 
 -10   3  10        1.47        2.84      5.67 o 
  -9   3  10       16.82       19.85      5.48 o 
  -8   3  10        7.12        7.11      4.22 o 
  -7   3  10       25.31       11.70      5.99 o 
  -6   3  10      169.12      179.99      5.73 o 
  -5   3  10       83.13       79.02      5.50 o 
  -4   3  10        0.66        2.68      2.24 o 
  -3   3  10        2.25        0.47      2.30 o 
  -2   3  10        0.48        0.85      2.28 o 
  -1   3  10        0.05        0.65      1.94 o 
   0   3  10       54.14       49.70      4.32 o 
   1   3  10       22.46       29.27      4.84 o 
   2   3  10       44.01       39.44      4.43 o 
   3   3  10       30.49       26.17      4.23 o 
   4   3  10        3.94        2.54      3.10 o 
 -11   4  10        3.61       -4.78      7.31 o 
 -10   4  10        3.45        9.93      5.21 o 
  -9   4  10      416.99      399.45     14.54 o 
  -8   4  10       11.99       18.04      4.83 o 
  -7   4  10        7.01       -3.07      4.87 o 
  -6   4  10        0.05       -1.39      4.10 o 
  -5   4  10      574.85      629.62     12.42 o 
  -4   4  10      356.77      341.25     12.62 o 
  -3   4  10      136.75      145.22     11.48 o 
  -2   4  10      339.33      298.02      9.36 o 
  -1   4  10        0.74        3.52      2.33 o 
   0   4  10        5.80       10.62      2.96 o 
   1   4  10      227.70      236.06     14.00 o 
   2   4  10       71.64       60.01     13.16 o 
   3   4  10       45.94       51.95      4.96 o 
   4   4  10       19.23       11.06      8.50 o 
   5   4  10        0.50       -2.68      4.41 o 
 -11   5  10        6.49        5.05      9.04 o 
 -10   5  10       52.78       48.52     10.07 o 
  -9   5  10        1.85        1.84      4.38 o 
  -8   5  10      173.22      183.83     17.62 o 
  -7   5  10        5.02       13.17      6.17 o 
  -6   5  10       25.97       22.55      3.71 o 
  -5   5  10      153.43      147.04      5.57 o 
  -4   5  10       53.61       65.48      5.53 o 
  -3   5  10       67.11       79.08      4.98 o 
  -2   5  10        6.91        5.37      2.47 o 
  -1   5  10        0.07        0.37      2.06 o 
   0   5  10        0.30        1.45      2.35 o 
   1   5  10        9.76        9.25      3.12 o 
   2   5  10        8.89       10.40      3.32 o 
   3   5  10        0.23       -1.20      2.73 o 
   4   5  10        3.14       -2.16      3.15 o 
 -11   6  10        7.84        4.81      8.67 o 
 -10   6  10       28.77       20.72      8.67 o 
  -9   6  10       28.36       34.67      9.08 o 
  -8   6  10        7.89       -2.10      4.14 o 
  -7   6  10        1.58       -0.89      2.57 o 
  -6   6  10        3.80        8.41      3.29 o 
  -5   6  10      807.08      851.39     15.68 o 
  -4   6  10        8.96       12.49      2.64 o 
  -3   6  10      127.11      122.41      5.05 o 
  -2   6  10       17.68       16.47      3.09 o 
  -1   6  10       20.18       13.04      2.93 o 
   0   6  10       97.24       84.14      5.41 o 
   1   6  10        6.59        4.36      2.90 o 
   2   6  10       16.00        8.54      3.23 o 
   3   6  10       42.19       39.04      4.70 o 
   4   6  10        4.49        3.16      4.52 o 
 -10   7  10        1.45       -5.38      7.07 o 
  -9   7  10       15.24       27.28      9.11 o 
  -8   7  10        0.15       -1.34      5.88 o 
  -7   7  10        5.31        3.76      5.27 o 
  -6   7  10      223.41      240.97      9.26 o 
  -5   7  10       26.11       21.36      3.20 o 
  -4   7  10      635.35      642.44     12.94 o 
  -3   7  10        0.59        5.66      2.50 o 
  -2   7  10        0.00       -2.05      3.30 o 
  -1   7  10       40.00       38.35      4.05 o 
   0   7  10       19.63       12.95      6.41 o 
   1   7  10        0.38       -2.38      2.38 o 
   2   7  10       44.52       50.59      5.12 o 
   3   7  10        0.43        2.00      2.99 o 
   4   7  10        5.51       -4.24      4.24 o 
 -10   8  10        9.94        7.22      8.23 o 
  -9   8  10       48.74       38.67     10.03 o 
  -8   8  10       14.68       15.45      8.01 o 
  -7   8  10       34.68       31.58      8.08 o 
  -6   8  10        0.00        1.08      5.66 o 
  -5   8  10       48.45       58.81      5.17 o 
  -4   8  10       98.99       94.18      8.51 o 
  -3   8  10      117.90      105.71      5.91 o 
  -2   8  10        9.11        8.66      2.89 o 
  -1   8  10       45.30       37.58      4.14 o 
   0   8  10        5.19        8.97      4.59 o 
   1   8  10       69.07       62.33      5.22 o 
   2   8  10        3.12        1.93      3.05 o 
   3   8  10       76.99       75.09      6.07 o 
 -10   9  10        7.50        9.50      9.50 o 
  -9   9  10        0.07       -6.50      7.44 o 
  -8   9  10       82.51       61.03     10.20 o 
  -7   9  10        6.24        7.53      7.11 o 
  -6   9  10       59.75       64.19      9.00 o 
  -5   9  10       11.71        8.36      3.64 o 
  -4   9  10      147.85      137.83      9.52 o 
  -3   9  10        5.74        1.32      3.01 o 
  -2   9  10       21.81       15.71      5.24 o 
  -1   9  10       21.04       16.63      3.49 o 
   0   9  10       99.27       85.56     12.61 o 
   1   9  10       28.26       33.17      4.53 o 
   2   9  10       37.31       38.55      4.84 o 
   3   9  10       30.03       24.43      4.55 o 
  -9  10  10       23.07       11.65      8.91 o 
  -8  10  10       17.63        7.40      8.45 o 
  -7  10  10        0.06       -5.18      6.85 o 
  -6  10  10       19.73        9.74      7.26 o 
  -5  10  10        8.99        1.46      3.52 o 
  -4  10  10       46.37       48.28      6.69 o 
  -3  10  10        1.51       -3.29      3.97 o 
  -2  10  10       68.49       58.90     11.70 o 
  -1  10  10       42.98       29.60      4.21 o 
   0  10  10        0.16       -1.57      2.57 o 
   1  10  10        3.57        7.95      3.34 o 
   2  10  10        4.22        3.52      5.74 o 
  -9  11  10       13.96       22.67     10.45 o 
  -8  11  10        5.33        7.26      9.02 o 
  -7  11  10        0.12       -1.45      7.18 o 
  -4  11  10      191.56      186.42     11.65 o 
  -3  11  10        0.22        4.61      4.67 o 
  -2  11  10        6.25        5.86      4.76 o 
  -1  11  10       17.71       16.34      3.85 o 
   0  11  10        8.04        9.22      3.46 o 
   1  11  10        6.07        2.68      3.25 o 
   2  11  10        1.96        2.98      5.38 o 
  -8  12  10       31.37       29.36     10.16 o 
  -4  12  10       49.61       47.64      7.26 o 
  -3  12  10        0.39        1.93      4.30 o 
  -2  12  10      110.59       91.00      9.17 o 
  -1  12  10        0.01       -2.54      2.54 o 
   0  12  10        4.61        1.31      3.03 o 
   1  12  10        0.60        3.23      3.20 o 
  -4  13  10       27.84       28.46      6.74 o 
  -3  13  10      131.16      141.12     11.13 o 
  -2  13  10       18.13       14.18      6.06 o 
  -1  13  10        1.09        1.23      5.18 o 
   0  13  10       18.37       17.93      4.30 o 
  -4  14  10        5.06        8.84      5.79 o 
  -3  14  10       14.49       16.72      6.21 o 
  -2  14  10        1.63       -2.48      4.74 o 
 -11   1  11       29.56       29.22      6.97 o 
 -10   1  11        7.01        6.12      5.24 o 
  -9   1  11        0.02       -0.42      4.21 o 
  -8   1  11        4.91       -3.76      3.76 o 
  -7   1  11       15.74       32.55      5.29 o 
  -6   1  11      303.99      321.99      9.66 o 
  -5   1  11       42.16       33.14      3.77 o 
  -4   1  11       60.65       48.45      4.27 o 
  -3   1  11       53.70       53.68      4.39 o 
  -2   1  11      137.89      151.75      6.83 o 
  -1   1  11       60.90       74.14      6.76 o 
   0   1  11        6.12       11.98      3.23 o 
   1   1  11       66.43       55.48      5.01 o 
   2   1  11       57.74       58.14      5.23 o 
   3   1  11        1.12        0.05      2.75 o 
   4   1  11        9.58       11.20      3.72 o 
 -11   2  11        0.34       -4.94      6.50 o 
 -10   2  11        1.50       -2.43      4.49 o 
  -9   2  11        0.00       -0.76      4.21 o 
  -8   2  11        8.82       10.73      4.74 o 
  -7   2  11        0.13        4.06      5.27 o 
  -6   2  11       15.72        9.44      2.51 o 
  -5   2  11       57.80       64.92      7.60 o 
  -4   2  11       14.68        7.09      2.79 o 
  -3   2  11        4.25        7.66      2.83 o 
  -2   2  11       12.35        9.04      2.99 o 
  -1   2  11       67.59       68.94      5.20 o 
   0   2  11       24.23       26.86      9.17 o 
   1   2  11       25.64       23.83      4.07 o 
   2   2  11        0.32       -2.08      2.08 o 
   3   2  11        4.26       -2.36      2.46 o 
   4   2  11       15.84       14.86      4.06 o 
 -11   3  11      210.34      224.23     11.80 o 
 -10   3  11        9.23        1.63      5.04 o 
  -9   3  11        0.01       -2.01      4.32 o 
  -8   3  11        6.17       10.84      4.63 o 
  -7   3  11       52.05       48.12      8.40 o 
  -6   3  11       99.80      115.37      5.01 o 
  -5   3  11        5.53        3.55      2.59 o 
  -4   3  11        3.73        0.72      2.33 o 
  -3   3  11       18.39       21.26      3.33 o 
  -2   3  11       15.71       15.05      5.26 o 
  -1   3  11      356.19      349.71     10.91 o 
   0   3  11       29.10       43.12      4.45 o 
   1   3  11      134.28      127.91      6.88 o 
   2   3  11       30.98       37.09      4.56 o 
   3   3  11       18.19        7.67      3.45 o 
   4   3  11        8.11        3.33      9.08 o 
 -11   4  11        1.45        3.31      8.73 o 
 -10   4  11       14.24        8.04      5.56 o 
  -9   4  11       31.72       39.28      6.12 o 
  -8   4  11        4.86        6.64      4.74 o 
  -7   4  11       12.22        5.66      5.92 o 
  -6   4  11        2.90        3.69      2.90 o 
  -5   4  11        0.13       -1.94      1.94 o 
  -4   4  11       25.23       12.58      3.11 o 
  -3   4  11       90.26       86.45      7.69 o 
  -2   4  11       81.71       99.84      5.71 o 
  -1   4  11        1.34        2.09      2.61 o 
   0   4  11       25.82       29.39      3.96 o 
   1   4  11        2.30        3.20      3.06 o 
   2   4  11        0.21        2.68      2.98 o 
   3   4  11        0.03        5.65      3.21 o 
   4   4  11        6.32        5.27      3.75 o 
 -11   5  11       18.50       11.85      9.70 o 
 -10   5  11        2.83        3.91      7.61 o 
  -9   5  11        8.83        7.13      7.01 o 
  -8   5  11       31.84       39.01      5.96 o 
  -7   5  11       59.90       58.66      8.78 o 
  -6   5  11       35.69       34.72      8.46 o 
  -5   5  11       70.15       69.98      4.89 o 
  -4   5  11      129.31      116.60      5.08 o 
  -3   5  11       19.82       16.24      3.30 o 
  -2   5  11       25.62       26.17      3.77 o 
  -1   5  11       11.91       15.06      3.34 o 
   0   5  11       77.30       82.95      5.79 o 
   1   5  11      141.60      125.17      7.05 o 
   2   5  11        4.77        7.82      4.22 o 
   3   5  11        1.17        0.17      4.88 o 
 -10   6  11       14.23        4.43      7.75 o 
  -9   6  11       13.40       11.41      7.79 o 
  -8   6  11        0.17       -2.91      4.07 o 
  -7   6  11        8.88        7.65      3.73 o 
  -6   6  11       39.41       50.05      5.27 o 
  -5   6  11       45.08       46.31      3.73 o 
  -4   6  11       26.43       24.22      3.25 o 
  -3   6  11        1.01       -2.57      3.91 o 
  -2   6  11       43.05       44.84      6.05 o 
  -1   6  11       14.46        8.83      3.04 o 
   0   6  11      100.11       97.41      6.07 o 
   1   6  11        0.09       -2.03      4.54 o 
   2   6  11        0.91        4.84      3.63 o 
   3   6  11       15.26       12.00      3.95 o 
 -10   7  11        5.20        1.89      8.69 o 
  -9   7  11        2.61        1.51      7.50 o 
  -8   7  11       14.55        1.97      6.82 o 
  -7   7  11       74.44       79.71      6.43 o 
  -6   7  11      215.75      221.11      9.32 o 
  -5   7  11        1.23        6.36      2.58 o 
  -4   7  11       11.40        9.71      2.75 o 
  -3   7  11      146.88      141.11      5.77 o 
  -2   7  11       19.09       23.60      3.82 o 
  -1   7  11      141.25      131.70      8.01 o 
   0   7  11        0.45       -1.17      2.92 o 
   1   7  11       43.89       32.75      7.57 o 
   2   7  11       45.53       42.62      5.04 o 
   3   7  11        0.22       -0.91      3.33 o 
 -10   8  11        7.90       15.71      9.02 o 
  -9   8  11        8.90        6.17      7.70 o 
  -8   8  11        0.13       -6.21      6.21 o 
  -7   8  11      127.14      134.21     14.75 o 
  -6   8  11       44.75       60.30      5.61 o 
  -5   8  11        1.58        2.47      2.70 o 
  -4   8  11       26.16       28.24      3.38 o 
  -3   8  11        6.15        5.97      2.95 o 
  -2   8  11        2.71        6.33      3.08 o 
  -1   8  11        8.82        5.62      3.07 o 
   0   8  11       54.34       57.99     14.24 o 
   1   8  11        0.42       -2.12      2.73 o 
   2   8  11       26.29       27.90      4.64 o 
  -9   9  11       22.25       12.64      8.69 o 
  -8   9  11        1.74        0.83      8.16 o 
  -7   9  11       20.49       21.54      5.22 o 
  -6   9  11       56.66       48.63      5.50 o 
  -5   9  11       10.10        8.76      3.09 o 
  -4   9  11       33.31       37.26      4.92 o 
  -3   9  11       10.32        9.88      5.54 o 
  -2   9  11        3.72        0.53      2.74 o 
  -1   9  11       38.65       38.07     11.55 o 
   0   9  11       21.00       19.98      4.08 o 
   1   9  11      110.09      112.84      6.92 o 
   2   9  11       37.86       31.30      8.99 o 
  -9  10  11        6.12       -7.57      8.56 o 
  -8  10  11       39.96       27.67      9.44 o 
  -7  10  11       15.84        7.75      8.08 o 
  -6  10  11       10.15        4.92      6.50 o 
  -5  10  11       26.20       37.25      4.51 o 
  -4  10  11        1.57        3.52      3.22 o 
  -3  10  11        0.02        1.64      3.13 o 
  -2  10  11       89.53       88.23      6.39 o 
  -1  10  11        9.31       10.72      3.55 o 
   0  10  11      127.83      163.84     11.52 o 
   1  10  11       65.95       70.71      6.03 o 
  -8  11  11        0.40       -1.43      8.36 o 
  -7  11  11        0.95        1.73      8.03 o 
  -4  11  11        5.75        2.98      3.33 o 
  -3  11  11       31.48       38.68      4.86 o 
  -2  11  11        1.00        1.85      3.17 o 
  -1  11  11        3.17        3.57      3.17 o 
   0  11  11        9.32        1.82      3.18 o 
  -4  12  11        9.24        9.83      5.38 o 
  -3  12  11       14.74       24.45      4.70 o 
  -2  12  11       14.25       13.52      3.83 o 
  -1  12  11        3.51        3.85      3.85 o 
  -4  13  11        7.59        8.40      5.55 o 
  -3  13  11       25.00       19.84      6.93 o 
  -2  13  11        1.22       11.21      5.88 o 
 -11   0  12       17.03        3.62      8.80 o 
 -10   0  12        0.46       -5.68      6.08 o 
  -9   0  12        1.49       -2.57      6.03 o 
  -8   0  12       35.73       48.72      9.06 o 
  -7   0  12       64.40       80.91     10.36 o 
  -6   0  12        6.93        2.72      3.75 o 
  -5   0  12       76.97       54.97      6.65 o 
  -4   0  12       50.92       54.60      6.52 o 
  -3   0  12       10.41        9.87      4.67 o 
  -2   0  12       19.84       30.81      5.92 o 
  -1   0  12        2.89        2.94      4.21 o 
   0   0  12      172.52      159.80     10.77 o 
   1   0  12      150.38      127.34      9.92 o 
   2   0  12       41.60       44.72      7.13 o 
   3   0  12       54.03       78.80      9.15 o 
 -11   1  12        2.33        4.25      5.50 o 
 -10   1  12        6.84        9.03      5.51 o 
  -9   1  12        0.23       -3.96      4.41 o 
  -8   1  12       11.74       11.86      5.04 o 
  -7   1  12        0.66        5.73      6.32 o 
  -6   1  12        6.52        1.24      2.45 o 
  -5   1  12       59.24       60.46      4.80 o 
  -4   1  12       83.25       86.44      5.48 o 
  -3   1  12        0.28        0.36      2.64 o 
  -2   1  12        2.15        2.60      2.85 o 
  -1   1  12       15.68       12.55      3.63 o 
   0   1  12        9.70        6.77      3.24 o 
   1   1  12        2.96        0.39      2.86 o 
   2   1  12       22.53       22.17      4.14 o 
   3   1  12        1.07       -1.87      3.83 o 
 -11   2  12        7.21        8.44      5.83 o 
 -10   2  12        0.48       -6.01      6.80 o 
  -9   2  12       38.28       43.71      6.49 o 
  -8   2  12       63.80       72.15     11.84 o 
  -7   2  12      233.82      202.35     13.63 o 
  -6   2  12       83.68       79.88      4.71 o 
  -5   2  12       24.43       21.59      3.47 o 
  -4   2  12        4.02        3.60      2.68 o 
  -3   2  12       63.75       87.85      7.36 o 
  -2   2  12      144.99      146.26      7.25 o 
  -1   2  12       68.91       46.94      5.20 o 
   0   2  12       18.63       10.70      3.45 o 
   1   2  12        0.65       -2.40      2.40 o 
   2   2  12       21.87       12.69      3.70 o 
   3   2  12        4.71       12.12      3.97 o 
 -11   3  12       36.22       47.26      8.28 o 
 -10   3  12        3.85       -4.84      4.84 o 
  -9   3  12        0.79        1.60      4.45 o 
  -8   3  12        0.14        1.38      7.20 o 
  -7   3  12       16.91       15.49      6.82 o 
  -6   3  12       13.10       16.95      2.92 o 
  -5   3  12        1.53        2.56      2.70 o 
  -4   3  12       27.85       38.49      4.14 o 
  -3   3  12        7.21        4.97      4.64 o 
  -2   3  12       16.54       14.98      3.57 o 
  -1   3  12       19.08       20.46      4.69 o 
   0   3  12       92.44       89.45      6.08 o 
   1   3  12       74.25       65.34      8.08 o 
   2   3  12        4.83        8.62      3.45 o 
   3   3  12        1.99       -3.06      3.06 o 
 -10   4  12        0.01       -1.36      6.95 o 
  -9   4  12       62.12       58.30      7.22 o 
  -8   4  12       99.13      122.20     16.01 o 
  -7   4  12       38.72       29.30      7.59 o 
  -6   4  12        0.82       -1.26      3.04 o 
  -5   4  12      144.93      122.75      5.45 o 
  -4   4  12        6.85        5.91      6.16 o 
  -3   4  12       25.92       34.07      7.07 o 
  -2   4  12      102.86      119.64      6.62 o 
  -1   4  12       39.62       28.85      6.50 o 
   0   4  12      106.82      108.93      6.59 o 
   1   4  12        2.37        2.17      3.01 o 
   2   4  12        2.64       -0.25      2.94 o 
 -10   5  12       52.11       44.40      7.17 o 
  -9   5  12       24.47       33.59      6.51 o 
  -8   5  12       47.33       61.69      9.59 o 
  -7   5  12        2.08        0.04      6.10 o 
  -6   5  12        6.94        2.53      3.49 o 
  -5   5  12       12.03       14.72      2.92 o 
  -4   5  12        0.01        0.16      2.49 o 
  -3   5  12        6.35        2.38      2.86 o 
  -2   5  12       20.19       22.31      3.90 o 
  -1   5  12        3.66        8.60      5.34 o 
   0   5  12        9.98       14.72      3.62 o 
   1   5  12        6.57        7.14      3.31 o 
   2   5  12        4.46        2.96      3.37 o 
 -10   6  12        4.43       -3.38      8.91 o 
  -9   6  12        9.72        8.41      7.07 o 
  -8   6  12       26.53       42.13      9.08 o 
  -7   6  12      298.66      311.57     11.25 o 
  -6   6  12       24.14       19.83      4.50 o 
  -5   6  12      224.28      213.60      7.16 o 
  -4   6  12       11.33       14.34      3.79 o 
  -3   6  12        9.26        4.67      2.98 o 
  -2   6  12       59.21       65.84      5.48 o 
  -1   6  12       57.22       51.05      4.96 o 
   0   6  12        5.54        5.70      3.06 o 
   1   6  12        2.87       -2.65      2.65 o 
   2   6  12        0.28       -2.83      2.83 o 
  -9   7  12       25.68       21.57      9.08 o 
  -8   7  12        9.35       11.94      8.01 o 
  -7   7  12        3.55        6.32      3.84 o 
  -6   7  12      170.36      178.54      8.71 o 
  -5   7  12       40.41       37.86      3.88 o 
  -4   7  12        4.46        4.13      2.81 o 
  -3   7  12       15.88       11.39      3.58 o 
  -2   7  12      113.45      117.82      6.90 o 
  -1   7  12        0.29        6.00      3.15 o 
   0   7  12       17.65        9.87      3.39 o 
   1   7  12        2.02       -2.64      2.64 o 
  -9   8  12       31.99       15.87      8.95 o 
  -8   8  12        1.17       -6.78      6.78 o 
  -7   8  12       14.06        7.64     11.45 o 
  -6   8  12        5.09        3.67      3.68 o 
  -5   8  12       46.16       43.09      4.04 o 
  -4   8  12        1.34        3.63      2.98 o 
  -3   8  12        6.27        7.25      7.40 o 
  -2   8  12       41.34       37.42      4.73 o 
  -1   8  12        8.71       11.87      3.60 o 
   0   8  12       77.48       57.81      7.04 o 
   1   8  12        0.49       -1.04      2.94 o 
  -8   9  12        0.07       -1.49      7.40 o 
  -7   9  12        0.17       -3.41      3.41 o 
  -6   9  12       49.21       53.75      6.05 o 
  -5   9  12        0.35        0.80      3.24 o 
  -4   9  12        1.66       -0.87      3.25 o 
  -3   9  12       41.74       32.33      4.75 o 
  -2   9  12        0.96        3.83      3.56 o 
  -1   9  12       35.15       39.82      6.79 o 
   0   9  12        0.22        0.00      3.08 o 
  -8  10  12       29.75        8.58      8.73 o 
  -7  10  12        8.28       12.62      5.43 o 
  -6  10  12        2.50        8.73      5.35 o 
  -5  10  12       33.00       24.64      4.48 o 
  -4  10  12        0.00       -2.97      2.97 o 
  -3  10  12        0.52       -2.63      5.54 o 
  -2  10  12        9.67       12.30      4.11 o 
  -1  10  12        0.78       -0.62      3.61 o 
   0  10  12       41.16       42.97      7.04 o 
  -7  11  12       39.09       33.25      7.42 o 
  -6  11  12        1.05        1.38      5.27 o 
  -5  11  12        0.78        2.61      4.76 o 
  -4  11  12        1.24        0.66      3.56 o 
  -3  11  12       66.87       61.56      7.47 o 
  -2  11  12       33.08       31.41      7.58 o 
  -5  12  12       20.72       24.71      6.89 o 
  -4  12  12       34.06       29.79      7.01 o 
 -10   1  13       11.69        7.61      5.29 o 
  -9   1  13       80.29       91.92      8.44 o 
  -8   1  13        0.30        2.82      4.84 o 
  -7   1  13        2.65        6.65      6.17 o 
  -6   1  13        0.76       -2.50      2.50 o 
  -5   1  13       11.82       15.63      3.60 o 
  -4   1  13      232.42      257.96      9.63 o 
  -3   1  13        0.00       -2.18      3.03 o 
  -2   1  13      138.54      127.90      7.18 o 
  -1   1  13        2.03       -1.86      2.67 o 
   0   1  13       21.41       25.90      4.13 o 
   1   1  13        4.99        4.23      2.96 o 
 -10   2  13        0.17       -4.76      6.01 o 
  -9   2  13       18.42       27.69      6.05 o 
  -8   2  13        3.44       -2.89      8.35 o 
  -7   2  13        0.50       -2.98      5.64 o 
  -6   2  13        2.29        3.67      2.93 o 
  -5   2  13        8.80        7.48      3.24 o 
  -4   2  13       13.88       18.26      3.90 o 
  -3   2  13       28.43       30.19      8.05 o 
  -2   2  13       25.42       21.71      4.14 o 
  -1   2  13        1.56        4.31      3.01 o 
   0   2  13        8.43        2.75      3.18 o 
   1   2  13        2.19        4.69      3.21 o 
 -10   3  13        2.93       -2.99      5.09 o 
  -9   3  13       53.55       60.42      7.57 o 
  -8   3  13       14.92       17.61      5.54 o 
  -7   3  13       38.13       48.76      9.04 o 
  -6   3  13        2.71       -0.14      2.60 o 
  -5   3  13        1.76       -2.70      2.70 o 
  -4   3  13      146.92      154.99      7.66 o 
  -3   3  13       55.49       50.41      5.16 o 
  -2   3  13       61.60       45.02      5.24 o 
  -1   3  13       18.92       13.28      3.71 o 
   0   3  13        2.15        5.41      3.13 o 
   1   3  13       19.73       22.24      4.40 o 
 -10   4  13        0.77       -0.91      5.38 o 
  -9   4  13        2.00        1.65      6.70 o 
  -8   4  13        0.15       -3.49      6.21 o 
  -7   4  13        7.17       14.11      7.09 o 
  -6   4  13       30.37       23.70      4.51 o 
  -5   4  13      149.62      151.42      7.60 o 
  -4   4  13        8.26        9.79      4.63 o 
  -3   4  13       17.95       19.31      3.96 o 
  -2   4  13       12.99       10.41      3.70 o 
  -1   4  13        0.40       -0.76      4.81 o 
   0   4  13        7.00        6.46      3.25 o 
   1   4  13        0.63        3.17      3.27 o 
 -10   5  13        5.13       -0.22      7.40 o 
  -9   5  13       47.51       53.93     12.80 o 
  -8   5  13       35.27       39.96      9.68 o 
  -7   5  13       55.26       62.08     10.14 o 
  -6   5  13       10.44       13.96      4.43 o 
  -5   5  13       16.90       18.55      3.36 o 
  -4   5  13       42.32       49.09      5.04 o 
  -3   5  13        0.14       -1.82      2.82 o 
  -2   5  13        0.90       -1.87      2.80 o 
  -1   5  13       67.63       60.28     10.45 o 
   0   5  13        2.70        6.17      3.70 o 
   1   5  13       14.44       14.97      4.22 o 
  -9   6  13        2.85        4.21      5.89 o 
  -8   6  13        5.71        3.01      7.40 o 
  -7   6  13       19.54        9.90      7.90 o 
  -6   6  13       32.12       47.67      5.78 o 
  -5   6  13        0.94        1.57      2.73 o 
  -4   6  13       18.59       13.69      3.37 o 
  -3   6  13       44.09       51.49      5.64 o 
  -2   6  13       10.90        6.65      3.61 o 
  -1   6  13       11.85        6.32      7.44 o 
   0   6  13       14.68       12.82      5.11 o 
  -9   7  13       43.86       46.28     10.58 o 
  -8   7  13        7.42       -0.09      7.44 o 
  -7   7  13       32.76       22.43      4.99 o 
  -6   7  13        1.78        3.16      5.94 o 
  -5   7  13        8.88       10.10      3.13 o 
  -4   7  13       34.64       37.12      4.29 o 
  -3   7  13       17.98       17.45      4.24 o 
  -2   7  13       79.18       57.79      5.59 o 
  -1   7  13        8.38        5.25      3.48 o 
   0   7  13        1.98        2.03      3.18 o 
  -8   8  13       23.46       27.45      9.66 o 
  -7   8  13        0.12       -1.88      4.01 o 
  -6   8  13       11.30        6.18      5.17 o 
  -5   8  13      132.65      126.34      6.35 o 
  -4   8  13       27.40       28.21      4.56 o 
  -3   8  13        6.01        8.40      3.62 o 
  -2   8  13        6.15        6.60      3.78 o 
  -1   8  13        0.03        1.78      3.47 o 
  -7   9  13       15.97       13.77      5.08 o 
  -6   9  13       23.42       25.58      6.61 o 
  -5   9  13        6.38        4.77      4.31 o 
  -4   9  13       33.32       28.35      4.76 o 
  -3   9  13        8.82        4.06      3.71 o 
  -2   9  13       13.48        8.05      3.92 o 
  -6  10  13        0.11       -0.02      4.96 o 
  -5  10  13       21.19       18.39      6.59 o 
  -4  10  13        3.53        2.54      3.90 o 
  -3  10  13       46.84       50.68      5.89 o 
  -9   0  14        2.29       16.72      8.43 o 
  -8   0  14       15.89       10.20      7.53 o 
  -6   0  14       32.04       36.89      6.67 o 
  -5   0  14        4.27        8.05      5.38 o 
  -4   0  14        7.28       -1.95      4.30 o 
  -3   0  14        1.32        1.62      4.32 o 
  -2   0  14        2.22        6.43      4.94 o 
  -1   0  14       14.77       11.30      5.68 o 
   0   0  14        2.73        8.60      5.51 o 
  -9   1  14       32.85       42.11      7.04 o 
  -8   1  14       29.03       28.02      6.41 o 
  -7   1  14       32.42       32.54      8.43 o 
  -6   1  14       17.06       15.16      4.01 o 
  -5   1  14        3.97        0.34      3.11 o 
  -4   1  14       15.47       14.18      7.23 o 
  -3   1  14        5.37        8.42      3.62 o 
  -2   1  14        5.81        1.92      3.26 o 
  -1   1  14        3.86       -1.85      3.04 o 
   0   1  14       17.95       24.42      4.71 o 
  -9   2  14        9.15        7.69      5.52 o 
  -8   2  14        3.22        7.78      5.45 o 
  -7   2  14        0.72        5.77      6.78 o 
  -6   2  14      104.12      119.46      7.26 o 
  -5   2  14       36.80       32.83      4.58 o 
  -4   2  14       16.21       11.83      3.92 o 
  -3   2  14       65.43       55.21      5.49 o 
  -2   2  14        4.37       -2.77      2.77 o 
  -1   2  14       20.53       14.22      4.04 o 
   0   2  14       77.58       97.91      6.99 o 
  -9   3  14        0.05        2.38      5.43 o 
  -8   3  14        4.65        8.67      7.40 o 
  -7   3  14        4.94        1.87      7.20 o 
  -6   3  14       21.02       21.97      3.75 o 
  -5   3  14        8.85        6.25      3.77 o 
  -4   3  14        4.83        1.90      3.57 o 
  -3   3  14        4.60        0.67      3.35 o 
  -2   3  14        3.66        2.59      3.37 o 
  -1   3  14        9.12        8.14      3.62 o 
  -9   4  14       15.91       15.70      6.09 o 
  -8   4  14       15.32       19.16      8.23 o 
  -7   4  14       64.24       57.03      9.85 o 
  -6   4  14       25.80       31.47      6.45 o 
  -5   4  14       24.76       34.62      5.44 o 
  -4   4  14       32.22       27.22      4.68 o 
  -3   4  14       32.91       24.07      4.55 o 
  -2   4  14        0.89       -1.42      3.24 o 
  -1   4  14       20.68       27.07      4.67 o 
  -8   5  14       31.12       22.51      8.62 o 
  -7   5  14      123.26      121.97     11.89 o 
  -6   5  14        0.00       -1.22      3.84 o 
  -5   5  14       83.07      106.26      5.94 o 
  -4   5  14        0.52       -1.05      6.03 o 
  -3   5  14        1.46       -2.85      2.85 o 
  -2   5  14        1.06       -3.01      3.01 o 
  -1   5  14        0.18       -2.64      3.08 o 
  -8   6  14       38.79       38.29      9.44 o 
  -7   6  14       29.45       18.17      8.95 o 
  -6   6  14        9.24        8.54      5.42 o 
  -5   6  14       18.81       26.16      4.03 o 
  -4   6  14        3.00       10.76      4.45 o 
  -3   6  14       41.44       43.09      6.01 o 
  -2   6  14        0.30       -3.01      3.14 o 
  -7   7  14        0.83       -6.65      6.65 o 
  -6   7  14        0.36       -1.37      4.06 o 
  -5   7  14        1.60       -0.18      3.04 o 
  -4   7  14        2.44       -1.90      3.29 o 
  -3   7  14        0.03        0.85      3.56 o 
  -2   7  14        7.50        6.69      5.18 o 
  -6   8  14       25.17       26.12      5.38 o 
  -5   8  14        1.52        2.43      3.78 o 
  -4   8  14        7.32        5.50      3.98 o 
  -8   1  15       23.55       33.20      6.72 o 
  -7   1  15       28.20       41.52      9.50 o 
  -6   1  15        9.84        6.51      4.77 o 
  -5   1  15       36.56       25.91      4.71 o 
  -4   1  15       14.72        9.81      4.17 o 
  -3   1  15       12.64        7.51      3.94 o 
  -2   1  15       34.74       42.08      5.99 o 
  -8   2  15       13.53       18.35      8.34 o 
  -7   2  15       16.25       17.80      8.08 o 
  -6   2  15       10.95        8.06      4.07 o 
  -5   2  15        4.87        5.07      3.78 o 
  -4   2  15       10.42        6.31      4.05 o 
  -3   2  15        4.92        1.80      3.68 o 
  -7   3  15       14.30       25.46      8.84 o 
  -6   3  15       73.99       75.34      8.37 o 
  -5   3  15       10.20        6.24      3.63 o 
  -4   3  15       20.61        8.68      3.94 o 
  -3   3  15       26.83       24.54      4.89 o 
  -7   4  15        0.50       -6.54      6.54 o 
  -6   4  15        3.12        5.16      4.82 o 
  -5   4  15       50.54       53.18      5.99 o 
  -4   4  15        0.31       -3.34      3.34 o 
  -3   4  15        8.84        6.11      3.73 o 
  -6   5  15        0.00       -1.14      4.08 o 
  -5   5  15        1.62        5.11      3.69 o 
  -4   5  15       22.38       21.40      4.84 o 
                                                 
